# Supplementary material for: Natural Antisense Transcripts and Long Non-Coding RNA in Neurospora crassa
Source: PLoS One. 2014 Mar 12;9(3):e91353. doi: 10.1371/journal.pone.0091353 (PMC3951366; doi:10.1371/journal.pone.0091353)
Supplement: Table S1 — The number of reads obtained from RNA sequencing and mapped to unique locations in the NC10 version of the genome for each sample in the WT and quad▵ dataset. (XLSX) [file pone.0091353.s003.xlsx]

## Sheet: Sheet1
Sample	Total number of reads in WT dataset	Number of uniquely mapped reads in WT dataset	Total number of reads in quadKO dataset	Number of uniquely mapped reads in quadKO dataset
Dark 1	17907777	5785609	15021163	4656513
Dark 2	20423299	6916012	19790706	5127160
Light pulse 1	15518553	4380600	52711447	18674625
Light pulse 2	19454176	6134743	15091645	3028054
Temperature pulse 1	19405750	5382021	27915957	9091474
Temperature pulse 2	26044380	8445836	39228382	9565776
