# Supplementary material for: Natural Antisense Transcripts and Long Non-Coding RNA in Neurospora crassa
Source: PLoS One. 2014 Mar 12;9(3):e91353. doi: 10.1371/journal.pone.0091353 (PMC3951366; doi:10.1371/journal.pone.0091353)
Supplement: Table S2 — List of putative lncRNAs and novel putative protein-coding transcripts. (XLSX) [file pone.0091353.s004.xlsx]

## Sheet: Sheet1
							Read counts
No:	Contig	lncRNA	info	Strand	Start	End	WT Dark 1	WT Dark 2	WT Light 1	WT Light 2	WT Temp 1	WT Temp 2	Coding potential	Other ncRNA	Conserved in
1	supercont10.1	NCr_lncRNA_1		+	106314	107264	1	7	1	7	8	8	noncoding		n_tetrasperma
2	supercont10.1	NCU08070T0_AS	Novel_transcript_2	+	170507	172250	4	12	4	4	3	6	noncoding
3	supercont10.1	NCr_lncRNA_3		+	300606	300767	65	106	74	64	59	172	noncoding		n_tetrasperma
4	supercont10.1	NCU07503T0_AS	Novel_transcript_4	+	387244	387746	10	16	8	8	10	17	noncoding
5	supercont10.1	NCU07476T0_AS	Novel_transcript_6	+	501020	502774	3	7	4	7	10	1	noncoding
6	supercont10.1	NCU07445T0_AS	Novel_transcript_7	+	602383	603308	14	44	12	39	30	33	noncoding
7	supercont10.1	NCr_lncRNA_8		+	643673	643779	2	18	2	22	11	28	noncoding		n_tetrasperma
8	supercont10.1	NCr_lncRNA_9		+	646608	647818	11	26	4	23	21	39	noncoding		n_tetrasperma
9	supercont10.1	NCU07428T0_AS	Novel_transcript_10	+	662511	663681	7	16	28	51	14	23	noncoding
10	supercont10.1	NCr_lncRNA_11		+	707439	708680	1	3	1	8	5	3	noncoding		n_tetrasperma
11	supercont10.1	NCr_lncRNA_12		+	714250	715124	7	11	1	11	1	3	noncoding		n_tetrasperma
12	supercont10.1	NCr_lncRNA_13		+	731913	732492	15	13	7	6	5	33	noncoding		n_tetrasperma
13	supercont10.1	NCr_lncRNA_14		+	733059	734360	9	26	1	21	10	15	noncoding		n_tetrasperma
14	supercont10.1	NCr_lncRNA_15		+	734566	736084	12	18	5	7	7	21	noncoding		n_tetrasperma
15	supercont10.1	NCr_lncRNA_16		+	738466	739238	8	6	2	8	3	11	noncoding		n_tetrasperma
16	supercont10.1	NCr_lncRNA_17		+	778525	779571	10	7	8	27	17	26	noncoding		n_tetrasperma
17	supercont10.1	NCU11440T0_AS	Novel_transcript_18	+	925070	927705	19	18	10	19	14	22	noncoding
18	supercont10.1	NCr_lncRNA_19		+	932307	933933	3	13	3	10	6	10	noncoding		n_tetrasperma
19	supercont10.1	NCU02158T0_AS	Novel_transcript_20	+	1052941	1055692	18	73	30	38	28	41	noncoding
20	supercont10.1	NCU02138T0_AS	Novel_transcript_21	+	1121229	1122720	13	12	7	13	15	24	noncoding
21	supercont10.1	NCU02132T0_AS	Novel_transcript_22	+	1137946	1138742	6	17	6	13	14	10	noncoding
22	supercont10.1	NCr_lncRNA_23		+	1230304	1231496	10	24	10	43	9	21	noncoding		n_tetrasperma
23	supercont10.1	NCr_lncRNA_24		+	1251870	1253520	6	27	10	7	15	38	noncoding		n_tetrasperma
24	supercont10.1	NCU02089T0_AS	Novel_transcript_25	+	1365639	1367508	16	25	9	12	9	22	noncoding
25	supercont10.1	NCU02019T0_AS	Novel_transcript_26	+	1657621	1659733	10	25	15	45	15	60	noncoding
26	supercont10.1	NCU01992T0_AS	Novel_transcript_27	+	1751545	1752555	0	14	9	9	10	10	noncoding
27	supercont10.1	NCU01976T0_AS	Novel_transcript_28	+	1803196	1806247	109	288	129	195	111	304	noncoding
28	supercont10.1	NCU01965T0_AS	Novel_transcript_29	+	1838654	1839226	7	7	6	24	2	23	noncoding
29	supercont10.1	NCU01936T0_AS	Novel_transcript_30	+	1956121	1958008	3	4	12	10	11	34	noncoding
30	supercont10.1	NCr_lncRNA_31		+	2008999	2010466	3	14	5	5	12	21	noncoding		n_tetrasperma
31	supercont10.1	NCU01897T0_AS	Novel_transcript_32	+	2105308	2107315	22	25	15	14	22	34	noncoding
32	supercont10.1	NCr_lncRNA_33		+	2130546	2131930	12	55	25	18	29	29	noncoding		n_tetrasperma
33	supercont10.1	NCr_lncRNA_35		+	2244381	2246524	9	17	15	18	16	48	noncoding		n_tetrasperma
34	supercont10.1	NCU01855T0_AS	Novel_transcript_36	+	2248391	2250498	5	47	12	30	19	35	noncoding
35	supercont10.1	NCr_lncRNA_39		+	2453641	2455395	10	31	7	19	9	20	noncoding		n_tetrasperma
36	supercont10.1	NCr_lncRNA_41		+	2543629	2544291	11639	27632	15000	26648	12536	41984	noncoding		n_tetrasperma
37	supercont10.1	NCr_lncRNA_42		+	2552584	2553203	19	48	21	127	27	49	noncoding		n_tetrasperma
38	supercont10.1	NCU02507T0_AS	Novel_transcript_43	+	2554558	2555361	5	12	13	3	16	23	noncoding
39	supercont10.1	NCU02579T0_AS	Novel_transcript_44	+	2794896	2796161	11	13	3	22	8	16	noncoding
40	supercont10.1	NCr_lncRNA_45		+	2821199	2822191	1124	1871	1359	2477	1280	3003	noncoding		n_tetrasperma
41	supercont10.1	NCU02604T0_AS	Novel_transcript_46	+	2873818	2876005	0	7	16	21	12	14	noncoding
42	supercont10.1	NCr_lncRNA_47		+	2879842	2881124	8	34	7	23	23	30	noncoding		n_tetrasperma
43	supercont10.1	NCr_lncRNA_48		+	2893722	2895806	10	15	14	10	10	17	noncoding		n_tetrasperma
44	supercont10.1	NCr_lncRNA_49		+	2979303	2980365	8	9	10	27	19	14	noncoding		n_tetrasperma
45	supercont10.1	NCU02639T0_NCU02639T1_AS	Novel_transcript_51	+	3021025	3021890	13	18	19	30	10	27	noncoding
46	supercont10.1	NCU11482T0_AS	Novel_transcript_52	+	3129431	3130560	11	24	7	13	14	18	noncoding
47	supercont10.1	NCU02690T0_AS	Novel_transcript_53	+	3216609	3218445	6	26	6	13	9	36	noncoding
48	supercont10.1	NCU09373T0_AS	Novel_transcript_54	+	3537387	3538275	2	8	4	17	1	18	noncoding
49	supercont10.1	NCU09807T0_AS	Novel_transcript_55	+	4110268	4112902	15	16	9	16	19	26	noncoding
50	supercont10.1	NCr_lncRNA_56		+	4128587	4130002	7	37	10	26	3	36	noncoding		n_tetrasperma
51	supercont10.1	NCU09815T0_AS	Novel_transcript_57	+	4143121	4144358	15	20	15	8	17	20	noncoding
52	supercont10.1	NCr_lncRNA_58		+	4166985	4167943	27	84	61	130	44	58	noncoding		n_tetrasperma
53	supercont10.1	NCU09332T0_AS	Novel_transcript_59	+	4201707	4203064	318	468	369	297	316	648	noncoding
54	supercont10.1	NCr_lncRNA_60		+	4235781	4236894	4	18	8	27	26	12	noncoding
55	supercont10.1	NCr_lncRNA_61		+	4241712	4242590	4	12	10	20	8	8	noncoding		n_tetrasperma
56	supercont10.1	NCU10069T0_AS	Novel_transcript_62	+	4334019	4334888	7	10	9	20	16	29	noncoding
57	supercont10.1	NCr_lncRNA_63		+	4407933	4410087	7	28	20	59	41	50	noncoding		n_tetrasperma
58	supercont10.1	NCr_lncRNA_64		+	4551585	4552525	1	18	19	6	1	26	noncoding		n_tetrasperma
59	supercont10.1	NCr_lncRNA_65		+	4645024	4646562	8	29	7	26	6	23	noncoding		n_tetrasperma
60	supercont10.1	NCU03136T0_AS	Novel_transcript_66	+	4681580	4684263	15	32	17	19	15	30	noncoding
61	supercont10.1	NCr_lncRNA_67		+	4712556	4713376	0	15	1	9	7	16	noncoding		n_tetrasperma
62	supercont10.1	NCU03172T0_AS	Novel_transcript_68	+	4788538	4790148	48	93	23	77	41	77	noncoding
63	supercont10.1	NCU03174T0_NCU03174T1_AS	Novel_transcript_69	+	4796703	4798897	14	9	1	10	6	25	noncoding
64	supercont10.1	NCr_lncRNA_70		+	4801612	4803478	2	4	7	3	12	8	noncoding		n_tetrasperma
65	supercont10.1	NCr_lncRNA_71		+	4839120	4840355	5	15	10	6	10	18	noncoding		n_tetrasperma
66	supercont10.1	NCU03192T0_AS	Novel_transcript_72	+	4861060	4861729	519	376	479	1285	218	721	noncoding
67	supercont10.1	NCU03213T0_AS	Novel_transcript_73	+	4920058	4922086	16	20	9	17	13	5	noncoding
68	supercont10.1	NCU03271T0_AS	Novel_transcript_75	+	5143762	5145224	22	78	15	34	15	69	noncoding
69	supercont10.1	NCr_lncRNA_76		+	5229860	5230467	140	793	396	121	146	1050	noncoding		chaetomium_globosum,n_tetrasperma
70	supercont10.1	NCr_lncRNA_77		+	5350511	5353080	9	29	7	33	19	21	noncoding		n_tetrasperma
71	supercont10.1	NCU11502T0_AS	Novel_transcript_78	+	5369725	5372046	37	68	36	60	59	125	noncoding
72	supercont10.1	NCr_lncRNA_79		+	5481674	5482190	22	78	24	65	48	93	noncoding		n_tetrasperma
73	supercont10.1	NCU08391T0_AS	Novel_transcript_81	+	5500412	5501595	28	19	12	10	19	55	noncoding
74	supercont10.1	NCr_lncRNA_83		+	5701985	5703188	2	24	9	12	4	7	noncoding		n_tetrasperma
75	supercont10.1	NCr_lncRNA_85		+	5722295	5724351	16	19	8	25	21	19	noncoding		n_tetrasperma
76	supercont10.1	NCr_lncRNA_86		+	5733559	5734445	4	16	8	22	14	23	noncoding		n_tetrasperma
77	supercont10.1	NCr_lncRNA_87		+	5814971	5816397	110	305	127	194	220	338	noncoding		n_tetrasperma
78	supercont10.1	NCU07395T0_AS	Novel_transcript_89	+	6081867	6085560	88	248	80	168	83	176	noncoding
79	supercont10.1	NCr_lncRNA_90		+	6153479	6154901	7	14	2	6	11	11	noncoding		n_tetrasperma
80	supercont10.1	NCr_lncRNA_91		+	6216522	6219074	4	21	3	9	3	10	noncoding		n_tetrasperma
81	supercont10.1	NCr_lncRNA_92		+	6285762	6287346	9	28	20	24	18	19	noncoding		n_tetrasperma
82	supercont10.1	NCr_lncRNA_93		+	6382693	6383739	5	28	9	23	8	26	noncoding		n_tetrasperma
83	supercont10.1	NCr_lncRNA_94		+	6458630	6460137	13	12	9	13	5	22	noncoding		n_tetrasperma
84	supercont10.1	NCU00984T0_AS	Novel_transcript_95	+	6492414	6493601	14	22	14	19	15	13	noncoding
85	supercont10.1	NCr_lncRNA_96		+	6647470	6649692	15	19	31	40	53	71	noncoding		n_tetrasperma
86	supercont10.1	NCU00934T0_AS	Novel_transcript_97	+	6676086	6679631	34	80	43	54	44	106	noncoding
87	supercont10.1	NCr_lncRNA_98		+	6727876	6730028	6	69	15	48	27	71	noncoding
88	supercont10.1	NCU00914T0_AS	Novel_transcript_99	+	6752325	6752860	8	13	11	25	14	41	noncoding
89	supercont10.1	NCU00886T0_AS	Novel_transcript_100	+	6866160	6868358	13	21	2	11	16	29	noncoding
90	supercont10.1	NCU00842T0_AS	Novel_transcript_101	+	6986103	6987295	7	9	4	16	7	15	noncoding
91	supercont10.1	NCU00834T0_AS	Novel_transcript_102	+	7011448	7014247	1	5	0	1	5	2	noncoding
92	supercont10.1	NCU00819T0_NCU00818T0_AS	Novel_transcript_103	+	7060767	7065564	12	50	14	31	29	35	noncoding
93	supercont10.1	NCU00804T0_AS	Novel_transcript_104	+	7107232	7111320	16	24	16	24	17	31	noncoding
94	supercont10.1	NCr_lncRNA_105		+	7111591	7113041	7	10	1	3	1	8	noncoding		n_tetrasperma
95	supercont10.1	NCr_lncRNA_106		+	7146280	7147755	2	2	7	11	8	2	noncoding		n_tetrasperma
96	supercont10.1	NCU00773T0_AS	Novel_transcript_107	+	7219959	7221897	22	40	21	48	50	41	noncoding
97	supercont10.1	NCr_lncRNA_108		+	7285825	7287100	5	16	3	5	0	6	noncoding		n_tetrasperma
98	supercont10.1	NCr_lncRNA_109		+	7307916	7310065	11	33	21	35	3	43	noncoding		n_tetrasperma
99	supercont10.1	NCU11095T0_AS	Novel_transcript_110	+	7319630	7320966	4	17	2	15	9	18	noncoding
100	supercont10.1	NCU00748T0_AS	Novel_transcript_111	+	7331912	7335711	20	44	13	48	35	80	noncoding
101	supercont10.1	NCr_lncRNA_113		+	7611237	7612294	13	25	15	14	5	16	noncoding		n_tetrasperma
102	supercont10.1	NCr_lncRNA_114		+	7643641	7645908	2481	5989	3644	2101	1513	8773	noncoding		n_tetrasperma
103	supercont10.1	NCU00650T0_AS	Novel_transcript_115	+	7693603	7694519	4	12	8	10	4	29	noncoding
104	supercont10.1	NCr_lncRNA_116		+	7761267	7762197	3	10	4	11	6	16	noncoding		n_tetrasperma
105	supercont10.1	NCr_lncRNA_118		+	7831814	7833382	6	16	5	6	7	15	noncoding		n_tetrasperma
106	supercont10.1	NCr_lncRNA_119		+	7910771	7911940	7	12	9	4	21	31	noncoding		n_tetrasperma
107	supercont10.1	NCr_lncRNA_120		+	7957683	7960266	3	11	18	25	4	24	noncoding		n_tetrasperma
108	supercont10.1	NCr_lncRNA_122		+	8076550	8078617	7	20	5	5	11	10	noncoding		n_tetrasperma
109	supercont10.1	NCr_lncRNA_124		+	8178712	8179993	7	19	3	12	2	25	noncoding		n_tetrasperma
110	supercont10.1	NCr_lncRNA_125		+	8185076	8187979	18	44	17	48	30	32	noncoding		n_tetrasperma
111	supercont10.1	NCr_lncRNA_126		+	8196958	8197956	9	30	10	10	16	25	noncoding		n_tetrasperma
112	supercont10.1	NCU00500T0_AS	Novel_transcript_127	+	8211037	8212529	10	32	6	16	10	26	noncoding
113	supercont10.1	NCr_lncRNA_128		+	8222062	8225168	37	87	53	98	46	77	noncoding		n_tetrasperma
114	supercont10.1	NCU03054T0_AS	Novel_transcript_129	+	8268334	8270235	10	47	16	36	30	44	noncoding
115	supercont10.1	NCr_lncRNA_130		+	8455326	8456403	10	43	14	19	25	48	noncoding		n_tetrasperma
116	supercont10.1	NCr_lncRNA_131		+	8493026	8494700	10	27	20	35	23	26	noncoding		n_tetrasperma
117	supercont10.1	NCU02990T0_AS	Novel_transcript_132	+	8496200	8497104	4	6	5	2	5	7	noncoding
118	supercont10.1	NCr_lncRNA_134		+	8781991	8783382	49	149	83	168	45	129	noncoding		n_tetrasperma
119	supercont10.1	NCr_lncRNA_135		+	8787730	8788221	9	4	0	1	9	7	noncoding		n_tetrasperma
120	supercont10.1	NCU02843T0_AS	Novel_transcript_137	+	8935796	8937127	17	31	11	14	21	47	noncoding
121	supercont10.1	NCr_lncRNA_139		+	9045268	9047112	10	16	2	6	8	21	noncoding		n_tetrasperma
122	supercont10.1	NCr_lncRNA_140		+	9239959	9242593	18	42	32	35	11	35	noncoding		n_tetrasperma
123	supercont10.1	NCr_lncRNA_141		+	9341356	9343264	5	4	4	24	14	2	noncoding
124	supercont10.1	NCU09262T0_NCU09261T0_AS	Novel_transcript_143	+	9370323	9372270	1	3	0	4	4	15	noncoding
125	supercont10.1	NCU09252T0_AS_A	Novel_transcript_144	+	9397609	9399090	2	4	4	1	15	29	noncoding
126	supercont10.1	NCU09252T0_AS_B	Novel_transcript_145	+	9399486	9402068	7	18	3	15	10	11	noncoding
127	supercont10.1	NCr_lncRNA_146		+	9405276	9406728	0	0	2	3	11	15	noncoding		n_tetrasperma
128	supercont10.2	NCU09620T0_AS	Novel_transcript_147	+	39594	40378	4	13	5	96	2	9	noncoding
129	supercont10.2	NCU03534T0_AS	Novel_transcript_148	+	332373	334618	72	161	83	135	69	104	noncoding
130	supercont10.2	NCr_lncRNA_150		+	382990	384543	4	9	5	14	1	10	noncoding		n_tetrasperma
131	supercont10.2	NCr_lncRNA_151		+	385467	386670	1	9	3	4	5	8	noncoding		n_tetrasperma
132	supercont10.2	NCU03506T0_AS	Novel_transcript_152	+	442204	443773	9	43	10	41	27	26	noncoding
133	supercont10.2	NCr_lncRNA_153		+	453318	454777	31	44	22	29	16	51	noncoding
134	supercont10.2	NCU03462T0_AS	Novel_transcript_155	+	626605	630708	24	78	12	35	41	82	noncoding
135	supercont10.2	NCU03449T0_AS	Novel_transcript_156	+	675998	681556	27	68	24	40	44	59	noncoding
136	supercont10.2	NCr_lncRNA_157		+	739932	741034	2	20	4	5	5	17	noncoding		n_tetrasperma
137	supercont10.2	NCr_lncRNA_158		+	741241	741917	3	8	1	4	0	7	noncoding		n_tetrasperma
138	supercont10.2	NCr_lncRNA_165		+	1642461	1643973	2	4	9	20	16	27	noncoding		n_tetrasperma
139	supercont10.2	NCr_lncRNA_166		+	1719653	1721024	0	1	0	9	5	9	noncoding		n_tetrasperma
140	supercont10.2	NCr_lncRNA_167		+	1800365	1802959	4	42	3	28	10	33	noncoding		n_tetrasperma
141	supercont10.2	NCr_lncRNA_168		+	2210850	2211562	8	11	4	13	16	35	noncoding		n_tetrasperma
142	supercont10.2	NCr_lncRNA_169		+	2215583	2218757	141	313	121	162	317	465	noncoding		n_tetrasperma
143	supercont10.2	NCr_lncRNA_170		+	2226148	2228372	8	10	11	8	10	17	noncoding		n_tetrasperma
144	supercont10.2	NCr_lncRNA_171		+	2257065	2258592	20	31	39	39	15	50	noncoding		n_tetrasperma
145	supercont10.2	NCr_lncRNA_172		+	2323341	2325670	0	11	6	13	2	15	noncoding		n_tetrasperma
146	supercont10.2	NCr_lncRNA_173		+	2337679	2339363	15	30	9	34	16	21	noncoding		n_tetrasperma
147	supercont10.2	NCU01767T0_AS	Novel_transcript_175	+	2507046	2509836	15	54	26	36	10	30	noncoding
148	supercont10.2	NCU01764T0_AS	Novel_transcript_176	+	2516189	2517703	11997	26730	18404	26684	22874	34590	noncoding
149	supercont10.2	NCU01747T0_AS	Novel_transcript_177	+	2557312	2561272	38	85	30	23	30	91	noncoding
150	supercont10.2	NCU01746T0_AS	Novel_transcript_178	+	2562126	2563816	9	15	3	11	7	9	noncoding
151	supercont10.2	NCr_lncRNA_179		+	2605881	2607067	0	14	8	14	4	22	noncoding		n_tetrasperma
152	supercont10.2	NCU01704T0_AS	Novel_transcript_181	+	2671462	2673936	22	57	35	70	45	88	noncoding
153	supercont10.2	NCU01579T0_AS	Novel_transcript_184	+	3032793	3035646	8	35	13	22	11	34	noncoding
154	supercont10.2	NCU01567T0_AS	Novel_transcript_186	+	3062252	3063452	9	13	10	23	4	26	noncoding
155	supercont10.2	NCU01560T0_AS	Novel_transcript_187	+	3085040	3085740	9	10	1	4	15	20	noncoding
156	supercont10.2	NCU01527T0_AS	Novel_transcript_190	+	3185182	3187464	20	36	20	31	25	31	noncoding
157	supercont10.2	NCU01519T0_AS	Novel_transcript_191	+	3211458	3212349	973	1225	792	979	1383	1360	noncoding
158	supercont10.2	NCU01490T0_AS	Novel_transcript_194	+	3297551	3299220	9	24	2	12	13	37	noncoding
159	supercont10.2	NCr_lncRNA_195		+	3324871	3327102	4	14	2	8	12	32	noncoding		n_tetrasperma
160	supercont10.2	NCU08518T0_AS	Novel_transcript_196	+	3388152	3388669	5032	15907	8147	4921	7184	15843	noncoding
161	supercont10.2	NCU08708T0_AS	Novel_transcript_199	+	3754815	3756434	56	111	26	40	59	107	noncoding
162	supercont10.2	NCU08721T0_AS	Novel_transcript_202	+	3795521	3798311	12	15	0	9	6	22	noncoding
163	supercont10.2	NCU08739T0_AS	Novel_transcript_204	+	3848035	3850133	6	23	7	15	7	11	noncoding
164	supercont10.2	NCr_lncRNA_205		+	4010552	4011232	5	13	8	13	0	25	noncoding		n_tetrasperma
165	supercont10.2	NCU09351T0_AS	Novel_transcript_206	+	4205293	4205910	9	24	0	2	2	21	noncoding
166	supercont10.3	NCU11405T0_AS	Novel_transcript_208	+	85767	88343	12	14	6	17	15	15	noncoding
167	supercont10.3	NCr_lncRNA_209		+	155814	157095	12	5	3	12	3	2	noncoding		n_tetrasperma
168	supercont10.3	NCU05668T0_AS	Novel_transcript_212	+	420647	422605	6	19	4	13	13	24	noncoding
169	supercont10.3	NCU05669T0_NCU05670T0_AS	Novel_transcript_213	+	425107	428802	6	8	2	5	1	8	noncoding
170	supercont10.3	NCr_lncRNA_214		+	486658	488996	7	10	13	22	8	9	noncoding		n_tetrasperma
171	supercont10.3	NCU11804T0_AS	Novel_transcript_215	+	588097	589423	1	30	6	13	14	16	noncoding
172	supercont10.3	NCr_lncRNA_216		+	645169	646893	13	39	12	19	32	47	noncoding		n_tetrasperma
173	supercont10.3	NCr_lncRNA_217		+	647112	651183	62	126	43	74	78	196	noncoding		n_tetrasperma
174	supercont10.3	NCr_lncRNA_218		+	651406	652890	7	5	16	23	1	4	noncoding		n_tetrasperma
175	supercont10.3	NCr_lncRNA_219		+	666545	668106	7	1	9	10	6	1	noncoding		n_tetrasperma
176	supercont10.3	NCr_lncRNA_220		+	1017493	1018852	6	13	7	11	14	9	noncoding		n_tetrasperma
177	supercont10.3	NCU07836T0_AS	Novel_transcript_221	+	1027618	1030364	9	20	13	28	12	30	noncoding
178	supercont10.3	NCU07840T0_AS	Novel_transcript_222	+	1059402	1061050	6	5	1	2	16	14	noncoding
179	supercont10.3	NCr_lncRNA_223		+	1082067	1083465	10	21	5	18	17	16	noncoding		n_tetrasperma
180	supercont10.3	NCr_lncRNA_224		+	1089619	1091009	13	4	5	5	7	18	noncoding		n_tetrasperma
181	supercont10.3	NCr_lncRNA_225		+	1091314	1094048	8	13	7	17	19	31	noncoding		n_tetrasperma
182	supercont10.3	NCU07850T0_AS	Novel_transcript_226	+	1099880	1100211	14	25	4	17	7	24	noncoding
183	supercont10.3	NCU07851T0_AS	Novel_transcript_227	+	1104944	1107433	12	16	7	7	21	39	noncoding
184	supercont10.3	NCU07860T0_AS	Novel_transcript_228	+	1133964	1135244	6	13	3	4	6	13	noncoding
185	supercont10.3	NCU06455T0_AS	Novel_transcript_230	+	1466384	1467667	8	10	3	17	12	16	noncoding
186	supercont10.3	NCr_lncRNA_232		+	1686934	1689744	7	18	7	12	14	17	noncoding		n_tetrasperma
187	supercont10.3	NCr_lncRNA_233		+	1893842	1895855	13	37	17	33	34	35	noncoding		n_tetrasperma
188	supercont10.3	NCU06233T0_AS	Novel_transcript_234	+	1993899	1994807	3	13	1	19	7	13	noncoding
189	supercont10.3	NCr_lncRNA_235		+	2049513	2050582	0	17	2	8	6	21	noncoding		n_tetrasperma
190	supercont10.3	NCr_lncRNA_236		+	2071247	2072893	6	20	8	25	8	12	noncoding		n_tetrasperma
191	supercont10.3	NCU06278T0_AS	Novel_transcript_237	+	2177768	2179002	6	19	21	20	8	20	noncoding
192	supercont10.3	NCr_lncRNA_238		+	2277586	2278666	1	6	8	14	9	3	noncoding		n_tetrasperma
193	supercont10.3	NCr_lncRNA_239		+	2388274	2389721	12	40	16	22	19	22	noncoding		n_tetrasperma
194	supercont10.3	NCr_lncRNA_240		+	2390123	2391262	23	49	39	57	39	56	noncoding		n_tetrasperma
195	supercont10.3	NCU11824T0_AS	Novel_transcript_241	+	2405697	2406962	5	14	6	15	19	21	noncoding
196	supercont10.3	NCU00073T0_AS	Novel_transcript_242	+	2515519	2517980	8	19	13	19	5	5	noncoding
197	supercont10.3	NCr_lncRNA_243		+	2614623	2616534	5	23	14	17	1	8	noncoding		n_tetrasperma
198	supercont10.3	NCr_lncRNA_244		+	2695711	2697142	8	11	7	8	3	16	noncoding		n_tetrasperma
199	supercont10.3	NCU00143T0_AS	Novel_transcript_245	+	2775658	2778648	19	52	38	66	55	64	noncoding
200	supercont10.3	NCr_lncRNA_246		+	2820209	2821233	4	6	2	16	4	13	noncoding		n_tetrasperma
201	supercont10.3	NCr_lncRNA_247		+	2956409	2957707	11	16	11	23	11	19	noncoding		n_tetrasperma
202	supercont10.3	NCr_lncRNA_248		+	3062400	3064466	38	100	25	71	23	109	noncoding		n_tetrasperma
203	supercont10.3	NCU00224T0_AS	Novel_transcript_249	+	3073749	3075073	6	17	12	12	7	25	noncoding
204	supercont10.3	NCU00252T0_AS	Novel_transcript_250	+	3181302	3182898	16	6	0	1	19	36	noncoding
205	supercont10.3	NCU00262T0_AS	Novel_transcript_251	+	3206600	3208584	5	19	8	35	4	29	noncoding
206	supercont10.3	NCr_lncRNA_253		+	3301094	3302495	13	45	21	39	22	33	noncoding		n_tetrasperma
207	supercont10.3	NCU00304T0_AS	Novel_transcript_255	+	3373252	3374964	9	14	16	6	11	10	noncoding
208	supercont10.3	NCU00308T0_AS	Novel_transcript_256	+	3382329	3384805	14	30	17	39	10	49	noncoding
209	supercont10.3	NCr_lncRNA_257		+	3451459	3451867	1	25	10	13	0	6	noncoding		n_tetrasperma
210	supercont10.3	NCU00370T0_NCU00370T1_AS	Novel_transcript_258	+	3604487	3605228	5	20	1	8	3	3	noncoding
211	supercont10.3	NCU00375T0_AS	Novel_transcript_259	+	3627476	3629314	17	43	13	36	18	43	noncoding
212	supercont10.3	NCr_lncRNA_260		+	3673379	3674538	14	8	6	11	7	13	noncoding		n_tetrasperma
213	supercont10.3	NCU00400T0_AS	Novel_transcript_261	+	3723947	3725175	0	5	9	9	9	8	noncoding
214	supercont10.3	NCU00404T0_AS	Novel_transcript_262	+	3738672	3741557	41	91	49	71	91	195	noncoding
215	supercont10.3	NCU00432T0_AS	Novel_transcript_263	+	3843629	3845085	1	6	15	6	3	5	noncoding
216	supercont10.3	NCr_lncRNA_265		+	4000420	4002807	23	27	13	18	9	21	noncoding		n_tetrasperma
217	supercont10.3	NCU11185T0_AS	Novel_transcript_266	+	4032618	4034812	59	68	27	57	15	85	noncoding
218	supercont10.3	NCr_lncRNA_268		+	4719590	4720761	6	11	5	10	9	19	noncoding
219	supercont10.3	NCr_lncRNA_269		+	4903982	4905902	4	15	11	15	35	17	noncoding		n_tetrasperma
220	supercont10.3	NCU11869T0_AS	Novel_transcript_270	+	4922616	4925493	25	103	49	90	58	147	noncoding
221	supercont10.3	NCU11289T0_AS	Novel_transcript_271	+	5141359	5143164	9	28	14	6	26	18	noncoding
222	supercont10.3	NCr_lncRNA_272		+	5173676	5177093	84	243	49	131	139	227	noncoding		n_tetrasperma
223	supercont10.3	NCU08777T0_AS	Novel_transcript_273	+	5177913	5178723	12	9	12	21	13	21	noncoding
224	supercont10.3	NCr_lncRNA_274		+	5179032	5184004	40	97	29	82	127	205	noncoding		n_tetrasperma
225	supercont10.3	NCU08771T0_AS	Novel_transcript_275	+	5199072	5202441	20	54	14	48	18	81	noncoding
226	supercont10.3	NCU08770T0_AS	Novel_transcript_276	+	5203383	5204508	5	8	10	28	4	29	noncoding
227	supercont10.3	NCr_lncRNA_277		+	5218204	5220173	14	55	31	16	9	64	noncoding
228	supercont10.3	NCU08764T0_AS	Novel_transcript_278	+	5229636	5230693	10	10	8	3	25	8	noncoding
229	supercont10.4	NCU09639T0_AS	Novel_transcript_279	+	19749	22279	3	15	2	17	3	17	noncoding
230	supercont10.4	NCU07604T0_AS	Novel_transcript_280	+	214233	214999	6	9	0	11	11	22	noncoding
231	supercont10.4	NCr_lncRNA_281		+	491647	494870	10	29	7	18	22	20	noncoding
232	supercont10.4	NCr_lncRNA_282		+	546628	546691	6	6	9	7	6	0	noncoding
233	supercont10.4	NCr_lncRNA_283		+	556698	556912	4	15	13	10	15	30	noncoding		n_tetrasperma
234	supercont10.4	NCr_lncRNA_284		+	743649	743896	15	7	13	22	9	49	noncoding		n_tetrasperma
235	supercont10.4	NCr_lncRNA_285		+	754344	755153	25	37	33	31	23	36	noncoding		n_tetrasperma
236	supercont10.4	NCr_lncRNA_286		+	770420	771659	11	8	6	5	3	21	noncoding		n_tetrasperma
237	supercont10.4	NCU04930T0_AS	Novel_transcript_287	+	776255	778360	16	12	7	15	10	28	noncoding
238	supercont10.4	NCU04947T0_AS	Novel_transcript_288	+	831220	832595	5	12	2	12	9	17	noncoding
239	supercont10.4	NCU04950T0_AS	Novel_transcript_289	+	842281	843437	168	275	185	265	133	267	noncoding
240	supercont10.4	NCU04951T0_NCU04950T0_AS	Novel_transcript_290	+	844264	849405	17	49	20	46	25	76	noncoding
241	supercont10.4	NCr_lncRNA_291		+	860489	861505	10	19	2	5	3	23	noncoding		n_tetrasperma
242	supercont10.4	NCU04990T0_AS	Novel_transcript_292	+	1117441	1119283	7	28	6	36	8	33	noncoding
243	supercont10.4	NCr_lncRNA_293		+	1173905	1176505	10	23	4	9	6	14	noncoding		n_tetrasperma
244	supercont10.4	NCr_lncRNA_294		+	1193312	1194475	5	11	8	17	6	10	noncoding		n_tetrasperma
245	supercont10.4	NCU07958T0_AS	Novel_transcript_295	+	1222034	1223955	30	64	36	90	27	42	noncoding
246	supercont10.4	NCU07928T0_NCU07927T0_AS	Novel_transcript_297	+	1323266	1327248	12	58	12	34	11	21	noncoding
247	supercont10.4	NCU06516T0_AS	Novel_transcript_299	+	1493417	1498113	48	54	32	46	34	75	noncoding
248	supercont10.4	NCU06533T0_AS	Novel_transcript_300	+	1547624	1549998	26	86	30	60	67	138	noncoding
249	supercont10.4	NCU06537T0_AS	Novel_transcript_301	+	1566833	1569945	90	196	77	108	105	379	noncoding
250	supercont10.4	NCr_lncRNA_302		+	1651011	1651865	8	9	2	12	5	11	noncoding		n_tetrasperma
251	supercont10.4	NCU09748T0_AS	Novel_transcript_303	+	1932359	1934823	0	9	10	13	1	16	noncoding
252	supercont10.4	NCU07705T0_AS	Novel_transcript_306	+	2146741	2149302	26	50	24	39	37	68	noncoding
253	supercont10.4	NCU06395T0_AS	Novel_transcript_307	+	2651378	2651901	8393	1920	7492	65242	18616	3148	noncoding
254	supercont10.4	NCr_lncRNA_308		+	2680439	2682460	5	7	5	10	11	8	noncoding		n_tetrasperma
255	supercont10.4	NCU06382T0_AS	Novel_transcript_309	+	2701397	2702813	9	42	20	35	9	42	noncoding
256	supercont10.4	NCr_lncRNA_310		+	3019531	3019740	724	1331	840	999	700	1043	noncoding		n_tetrasperma
257	supercont10.4	NCU04501T0_AS_A	Novel_transcript_312	+	3158213	3160507	207	326	93	209	218	429	noncoding
258	supercont10.4	NCU04501T0_AS_B	Novel_transcript_313	+	3160863	3161637	6	24	2	14	7	18	noncoding
259	supercont10.4	NCU04496T0_AS_A	Novel_transcript_314	+	3173707	3175471	6	10	4	5	6	26	noncoding
260	supercont10.4	NCU04496T0_AS_B	Novel_transcript_315	+	3175730	3177030	9	48	16	18	25	34	noncoding
261	supercont10.4	NCU04413T0_AS	Novel_transcript_316	+	3453301	3454178	5	2	2	5	1	10	noncoding
262	supercont10.4	NCU04384T0_AS	Novel_transcript_317	+	3542457	3546204	27	30	19	28	21	36	noncoding
263	supercont10.4	NCU04352T0_AS	Novel_transcript_318	+	3671783	3673411	12	15	13	23	37	65	noncoding
264	supercont10.4	NCr_lncRNA_319		+	3814821	3817674	35	115	44	81	29	117	noncoding		n_tetrasperma
265	supercont10.4	NCU07998T0_AS	Novel_transcript_320	+	3860206	3861925	4	18	29	26	11	15	noncoding
266	supercont10.4	NCU08023T0_AS	Novel_transcript_321	+	3947571	3948551	1	5	0	1	0	13	noncoding
267	supercont10.4	NCr_lncRNA_322		+	4017208	4018939	11	24	11	26	11	18	noncoding		n_tetrasperma
268	supercont10.4	NCU08047T0_AS	Novel_transcript_323	+	4020946	4023343	5	21	4	22	3	15	noncoding
269	supercont10.4	NCr_lncRNA_324		+	4338353	4339579	9	10	3	7	11	24	noncoding		n_tetrasperma
270	supercont10.4	NCU07324T0_AS	Novel_transcript_325	+	4366258	4367751	6	17	6	14	8	4	noncoding
271	supercont10.4	NCU07318T0_AS	Novel_transcript_326	+	4382387	4384614	8	20	20	23	24	41	noncoding
272	supercont10.4	NCr_lncRNA_327		+	4447591	4448460	9	19	14	14	8	24	noncoding		n_tetrasperma
273	supercont10.4	NCr_lncRNA_328		+	4496558	4497475	13	5	3	11	36	72	noncoding		n_tetrasperma
274	supercont10.4	NCr_lncRNA_329		+	4497703	4499078	4	4	7	9	11	14	noncoding		n_tetrasperma
275	supercont10.4	NCr_lncRNA_330		+	4499643	4501562	4	23	21	13	19	36	noncoding		n_tetrasperma
276	supercont10.4	NCU07279T0_AS	Novel_transcript_331	+	4539281	4541679	18	70	41	93	90	147	noncoding
277	supercont10.4	NCU07004T0_AS	Novel_transcript_332	+	4859384	4861745	13	17	8	21	11	17	noncoding
278	supercont10.4	NCU07005T0_AS	Novel_transcript_333	+	4864946	4867519	32	46	30	68	41	55	noncoding
279	supercont10.4	NCr_lncRNA_334		+	4868757	4869535	7	15	22	9	11	12	noncoding		n_tetrasperma
280	supercont10.4	NCU07008T0_AS	Novel_transcript_335	+	4874221	4876636	17	42	13	37	25	53	noncoding
281	supercont10.4	NCr_lncRNA_336		+	4880576	4881239	4	10	8	16	3	3	noncoding		n_tetrasperma
282	supercont10.4	NCr_lncRNA_337		+	4885509	4887162	11	11	17	30	11	4	noncoding		n_tetrasperma
283	supercont10.4	NCU07037T0_AS	Novel_transcript_339	+	4990386	4992804	14	36	16	51	22	44	noncoding
284	supercont10.4	NCr_lncRNA_341		+	5170719	5172076	14	23	3	11	16	32	noncoding		n_tetrasperma
285	supercont10.4	NCr_lncRNA_342		+	5174276	5176131	19	22	2	14	12	12	noncoding		n_tetrasperma
286	supercont10.4	NCU08803T0_AS	Novel_transcript_344	+	5198674	5200783	16	23	7	9	10	14	noncoding
287	supercont10.4	NCr_lncRNA_345		+	5367431	5368370	2	15	9	1	5	26	noncoding		n_tetrasperma
288	supercont10.4	NCU05298T0_AS	Novel_transcript_346	+	5420297	5423107	23	36	6	23	34	39	noncoding
289	supercont10.4	NCU05296T0_AS	Novel_transcript_347	+	5424910	5425850	6	18	8	23	7	16	noncoding
290	supercont10.4	NCU05284T0_AS	Novel_transcript_348	+	5468776	5470633	6	7	5	13	4	15	noncoding
291	supercont10.4	NCr_lncRNA_349		+	5471916	5474357	6	19	5	5	5	14	noncoding		n_tetrasperma
292	supercont10.4	NCU05256T0_AS	Novel_transcript_350	+	5581994	5584432	28	38	14	39	17	80	noncoding
293	supercont10.4	NCU05236T0_AS	Novel_transcript_351	+	5659408	5662908	16	43	10	26	36	20	noncoding
294	supercont10.4	NCU05207T0_AS	Novel_transcript_352	+	5747712	5749272	8	12	9	31	14	32	noncoding
295	supercont10.4	NCU05185T0_AS	Novel_transcript_353	+	5824124	5825117	2	6	3	8	10	27	noncoding
296	supercont10.5	NCU10291T0_AS	Novel_transcript_354	+	42064	44113	4	3	9	14	2	9	noncoding
297	supercont10.5	NCU08867T0_AS	Novel_transcript_355	+	73906	74874	9	45	8	21	16	49	noncoding
298	supercont10.5	NCr_lncRNA_356		+	168293	171238	3	11	8	10	13	41	noncoding		n_tetrasperma
299	supercont10.5	NCU07755T0_AS	Novel_transcript_358	+	407574	408440	782	1445	902	1165	922	2984	noncoding
300	supercont10.5	NCr_lncRNA_359		+	460788	466284	71	152	62	120	69	105	noncoding		n_tetrasperma
301	supercont10.5	NCU07737T0_AS	Novel_transcript_361	+	484831	486948	1	4	1	15	1	2	noncoding
302	supercont10.5	NCr_lncRNA_362		+	625945	627332	17	36	21	44	39	93	noncoding
303	supercont10.5	NCr_lncRNA_363		+	827654	829362	6	26	7	27	37	20	noncoding
304	supercont10.5	NCr_lncRNA_364		+	837399	838242	105	291	176	299	63	577	noncoding		n_tetrasperma
305	supercont10.5	NCr_lncRNA_365		+	1281857	1283804	3	21	6	17	7	14	noncoding		n_tetrasperma
306	supercont10.5	NCU04623T0_AS	Novel_transcript_366	+	1447489	1449652	17	19	6	15	19	20	noncoding
307	supercont10.5	NCr_lncRNA_367		+	1465794	1467101	3	7	6	5	16	19	noncoding		n_tetrasperma
308	supercont10.5	NCU04592T0_AS	Novel_transcript_368	+	1581191	1581893	12	12	10	26	21	40	noncoding
309	supercont10.5	NCU04591T0_AS	Novel_transcript_369	+	1583785	1584418	3	2	1	5	3	6	noncoding
310	supercont10.5	NCU04583T0_AS	Novel_transcript_370	+	1609712	1610394	14	16	10	23	27	27	noncoding
311	supercont10.5	NCU04581T0_AS	Novel_transcript_371	+	1611032	1613153	3	2	0	0	1	3	noncoding
312	supercont10.5	NCr_lncRNA_372		+	1780723	1782766	13	26	10	4	25	68	noncoding		n_tetrasperma
313	supercont10.5	NCr_lncRNA_373		+	1796587	1798605	3616	7572	3913	7781	5397	7152	noncoding		n_tetrasperma
314	supercont10.5	NCr_lncRNA_374		+	1839781	1841283	8	11	5	7	5	17	noncoding		n_tetrasperma
315	supercont10.5	NCr_lncRNA_375		+	2080608	2082145	0	11	6	8	0	13	noncoding		n_tetrasperma
316	supercont10.5	NCU03699T0_AS	Novel_transcript_376	+	2118129	2119449	6	24	14	8	9	13	noncoding
317	supercont10.5	NCr_lncRNA_377		+	2145836	2146433	4	16	1	18	7	8	noncoding		a_clavatus,a_fumigatus,a_niger,a_oryzae,aspergillus_nidulans,m_thermophila,n_fischeri,n_tetrasperma,t_terrestris
318	supercont10.5	NCr_lncRNA_378		+	2154493	2156040	7	12	8	8	4	20	noncoding		n_tetrasperma
319	supercont10.5	NCU03707T0_NCU03708T0_AS	Novel_transcript_379	+	2162211	2164738	10	13	9	23	3	12	noncoding
320	supercont10.5	NCU03733T0_AS	Novel_transcript_380	+	2241792	2243109	3	13	6	9	8	12	noncoding
321	supercont10.5	NCr_lncRNA_381		+	2271826	2272649	4	17	9	9	12	10	noncoding		n_tetrasperma
322	supercont10.5	NCr_lncRNA_382		+	2274678	2275285	14	17	7	15	1	22	noncoding		n_tetrasperma
323	supercont10.5	NCr_lncRNA_383		+	2320119	2320978	11	15	18	17	5	22	noncoding		m_thermophila,n_tetrasperma,t_terrestris
324	supercont10.5	NCU03821T0_AS	Novel_transcript_384	+	2524167	2525440	6	10	16	7	4	32	noncoding
325	supercont10.5	NCU01066T0_AS	Novel_transcript_385	+	2812340	2813236	4	16	8	19	11	9	noncoding
326	supercont10.5	NCU01068T0_AS_A	Novel_transcript_386	+	2819492	2820214	5	5	7	18	5	1	noncoding
327	supercont10.5	NCU01068T0_AS_B	Novel_transcript_387	+	2820448	2821247	3	8	6	6	11	12	noncoding
328	supercont10.5	NCU01079T0_AS	Novel_transcript_388	+	2847038	2848235	8	8	2	18	8	14	noncoding
329	supercont10.5	NCr_lncRNA_389		+	2900675	2901970	2	10	10	9	12	50	noncoding		n_tetrasperma
330	supercont10.5	NCr_lncRNA_390		+	2902674	2904442	6	15	11	1	17	30	noncoding
331	supercont10.5	NCr_lncRNA_391		+	3056135	3057731	10	17	8	13	15	8	noncoding		n_tetrasperma
332	supercont10.5	NCr_lncRNA_392		+	3197676	3199506	14	12	21	29	4	56	noncoding		n_tetrasperma
333	supercont10.5	NCr_lncRNA_393		+	3199864	3200853	6	33	7	43	11	26	noncoding		n_tetrasperma
334	supercont10.5	NCU01196T0_AS	Novel_transcript_394	+	3204804	3206787	17	44	14	26	22	16	noncoding
335	supercont10.5	NCr_lncRNA_395		+	3314310	3314860	8	23	4	1	6	16	noncoding		n_tetrasperma
336	supercont10.5	NCr_lncRNA_396		+	3338437	3339096	5	16	6	15	6	20	noncoding		n_tetrasperma
337	supercont10.5	NCr_lncRNA_397		+	3378401	3378951	0	7	5	6	17	15	noncoding		n_tetrasperma
338	supercont10.5	NCU01255T0_AS	Novel_transcript_398	+	3387331	3388474	8	16	6	11	6	18	noncoding
339	supercont10.5	NCr_lncRNA_400		+	3546542	3547935	10	11	7	14	21	25	noncoding		n_tetrasperma
340	supercont10.5	NCU01292T0_AS	Novel_transcript_401	+	3548271	3549331	8	24	8	14	4	8	noncoding
341	supercont10.5	NCr_lncRNA_402		+	3591203	3594016	20	28	30	32	18	39	noncoding
342	supercont10.5	NCr_lncRNA_403		+	3637434	3639694	9	23	10	36	54	51	noncoding		n_tetrasperma
343	supercont10.5	NCU01347T0_AS	Novel_transcript_404	+	3723406	3728164	21	31	46	60	33	36	noncoding
344	supercont10.5	NCr_lncRNA_405		+	3853157	3855428	3	29	9	15	17	15	noncoding		n_tetrasperma
345	supercont10.5	NCU01393T0_AS	Novel_transcript_406	+	3884095	3887701	22	30	54	90	40	56	noncoding
346	supercont10.5	NCU01394T0_AS	Novel_transcript_407	+	3888035	3891104	6	15	9	7	0	4	noncoding
347	supercont10.5	NCr_lncRNA_408		+	3981955	3983212	10	11	13	8	30	10	noncoding		n_tetrasperma
348	supercont10.5	NCU06652T0_AS	Novel_transcript_409	+	4130201	4131781	6	8	1	16	15	30	noncoding
349	supercont10.5	NCr_lncRNA_410		+	4188541	4190225	25	63	24	68	33	88	noncoding		n_tetrasperma
350	supercont10.5	NCU09530T0_AS	Novel_transcript_411	+	4485203	4486199	22	27	20	28	12	46	noncoding
351	supercont10.5	NCr_lncRNA_412		+	4487092	4488491	5	11	17	5	3	17	noncoding		n_tetrasperma
352	supercont10.5	NCr_lncRNA_413		+	4490746	4491927	6	14	9	15	10	22	noncoding		n_tetrasperma
353	supercont10.5	NCr_lncRNA_414		+	4492215	4493577	15	27	6	31	6	39	noncoding
354	supercont10.5	NCU09548T0_AS	Novel_transcript_415	+	4551806	4554233	14	32	31	48	13	42	noncoding
355	supercont10.5	NCr_lncRNA_416		+	4575173	4576798	5	11	0	13	2	6	noncoding		n_tetrasperma
356	supercont10.5	NCr_lncRNA_417		+	4577003	4579423	6	8	8	6	0	19	noncoding		n_tetrasperma
357	supercont10.5	NCr_lncRNA_418		+	4605750	4606199	0	0	28	23	2	0	noncoding		n_tetrasperma
358	supercont10.5	NCU01450T0_AS	Novel_transcript_419	+	4701307	4704018	8	6	15	35	1	5	noncoding
359	supercont10.5	NCU11639T0_AS	Novel_transcript_420	+	4723612	4725930	56	140	54	82	64	201	noncoding
360	supercont10.5	NCU10220T0_AS	Novel_transcript_421	+	4732649	4733775	1	0	0	2	1	4	noncoding
361	supercont10.5	NCU01438T0_AS	Novel_transcript_422	+	4745595	4746598	21	24	22	12	5	25	noncoding
362	supercont10.5	NCr_lncRNA_424		+	4887271	4889520	4	8	7	8	9	22	noncoding		n_tetrasperma
363	supercont10.5	NCr_lncRNA_425		+	4889796	4891362	4	5	4	9	14	33	noncoding		n_tetrasperma
364	supercont10.5	NCU04113T0_AS	Novel_transcript_426	+	4891804	4892574	7	14	1	9	10	29	noncoding
365	supercont10.5	NCr_lncRNA_427		+	4982947	4984786	1	8	9	8	6	4	noncoding		n_tetrasperma
366	supercont10.5	NCr_lncRNA_428		+	4995695	4999544	24	23	18	18	19	54	noncoding		n_tetrasperma
367	supercont10.5	NCr_lncRNA_429		+	5102727	5103770	3	0	21	26	4	2	noncoding		n_tetrasperma
368	supercont10.5	NCr_lncRNA_430		+	5128764	5130068	6	6	13	20	1	6	noncoding		n_tetrasperma
369	supercont10.5	NCr_lncRNA_431		+	5132048	5132545	6	10	10	8	10	21	noncoding		n_tetrasperma
370	supercont10.5	NCU04196T0_AS	Novel_transcript_432	+	5167957	5170363	16	29	18	74	36	56	noncoding
371	supercont10.5	NCr_lncRNA_433		+	5182844	5183903	7	3	4	3	12	24	noncoding		n_tetrasperma
372	supercont10.5	NCr_lncRNA_434		+	5357262	5358519	9	31	17	14	24	48	noncoding		n_tetrasperma
373	supercont10.5	NCU04252T0_AS	Novel_transcript_435	+	5365911	5367226	2	8	35	36	9	38	noncoding
374	supercont10.5	NCr_lncRNA_436		+	5370220	5372008	8	13	2	18	11	14	noncoding		n_tetrasperma
375	supercont10.5	NCU04276T0_NCU04277T0_AS	Novel_transcript_437	+	5468363	5472183	66	177	147	221	144	304	noncoding
376	supercont10.5	NCU04282T0_AS	Novel_transcript_438	+	5488507	5490857	2	18	10	10	7	6	noncoding
377	supercont10.5	NCr_lncRNA_440		+	5538188	5540811	37	38	18	50	19	56	noncoding		n_tetrasperma
378	supercont10.5	NCr_lncRNA_441		+	5580965	5581756	4	19	2	15	7	17	noncoding		n_tetrasperma
379	supercont10.5	NCr_lncRNA_442		+	5836497	5840689	46	49	45	57	32	55	noncoding		n_tetrasperma
380	supercont10.5	NCU07232T0_AS	Novel_transcript_443	+	6162250	6164319	7	13	18	20	3	5	noncoding
381	supercont10.5	NCr_lncRNA_445		+	6334150	6335046	6	11	3	2	8	8	noncoding		n_tetrasperma
382	supercont10.5	NCU07177T0_AS	Novel_transcript_446	+	6340112	6343018	23	44	26	50	37	71	noncoding
383	supercont10.6	NCU07116T0_AS	Novel_transcript_447	+	120645	123388	18	28	23	24	21	59	noncoding
384	supercont10.6	NCU07074T0_AS	Novel_transcript_449	+	248734	251024	4	25	2	6	11	30	noncoding
385	supercont10.6	NCr_lncRNA_450		+	279851	280464	5	24	6	3	2	10	noncoding		n_tetrasperma
386	supercont10.6	NCr_lncRNA_451		+	284198	285093	0	4	0	1	0	2	noncoding		n_tetrasperma
387	supercont10.6	NCr_lncRNA_453		+	494254	495021	5	21	0	4	9	11	noncoding		n_tetrasperma
388	supercont10.6	NCU04721T0_AS	Novel_transcript_454	+	540041	543495	112	332	126	319	242	385	noncoding
389	supercont10.6	NCr_lncRNA_455		+	585802	589488	41	45	40	69	38	119	noncoding
390	supercont10.6	NCr_lncRNA_456		+	608933	610269	2	5	9	12	5	10	noncoding		n_tetrasperma
391	supercont10.6	NCr_lncRNA_457		+	697588	698796	2	18	8	11	7	5	noncoding		n_tetrasperma
392	supercont10.6	NCU04778T0_AS	Novel_transcript_458	+	784144	785088	3	7	2	12	8	6	noncoding
393	supercont10.6	NCU04796T0_AS	Novel_transcript_459	+	850244	851905	5	18	9	11	21	13	noncoding
394	supercont10.6	NCr_lncRNA_460		+	857214	858800	4	24	12	38	2	11	noncoding
395	supercont10.6	NCr_lncRNA_461		+	938546	938752	4	21	1	9	4	13	noncoding		n_tetrasperma
396	supercont10.6	NCr_lncRNA_462		+	985132	988062	4610	9810	6576	11334	6271	18258	noncoding		n_tetrasperma
397	supercont10.6	NCU09778T0_AS	Novel_transcript_463	+	1088218	1089258	16	42	16	31	22	44	noncoding
398	supercont10.6	NCU09790T0_AS	Novel_transcript_464	+	1129515	1130859	4	23	2	7	5	40	noncoding
399	supercont10.6	NCU09791T0_AS_A	Novel_transcript_465	+	1132049	1133501	16	46	17	36	12	40	noncoding
400	supercont10.6	NCU09791T0_AS_B	Novel_transcript_466	+	1134348	1138112	22	32	28	33	14	54	noncoding
401	supercont10.6	NCU05649T0_AS	Novel_transcript_468	+	1206555	1208842	35	83	49	111	80	77	noncoding
402	supercont10.6	NCr_lncRNA_469		+	1403874	1405600	7	20	1	2	3	23	noncoding		n_tetrasperma
403	supercont10.6	NCr_lncRNA_471		+	1493276	1494764	12	57	60	71	34	60	noncoding		n_tetrasperma
404	supercont10.6	NCr_lncRNA_473		+	1669971	1672246	51	82	51	90	80	112	noncoding		n_tetrasperma
405	supercont10.6	NCU05507T0_AS	Novel_transcript_474	+	1685818	1688558	16	28	9	22	17	15	noncoding
406	supercont10.6	NCr_lncRNA_476		+	1742550	1744771	7	25	26	17	17	35	noncoding
407	supercont10.6	NCr_lncRNA_477		+	2045290	2047748	21	67	5	17	31	83	noncoding		n_tetrasperma
408	supercont10.6	NCr_lncRNA_478		+	2060473	2062793	5	9	9	15	11	9	noncoding		n_tetrasperma
409	supercont10.6	NCU04049T0_AS	Novel_transcript_479	+	2071102	2074163	27	56	23	56	12	49	noncoding
410	supercont10.6	NCU04047T0_AS	Novel_transcript_480	+	2080381	2082312	6	4	7	6	12	20	noncoding
411	supercont10.6	NCU04041T0_AS	Novel_transcript_481	+	2095688	2096626	5	40	17	20	6	23	noncoding
412	supercont10.6	NCr_lncRNA_482		+	2101840	2103061	26	103	41	77	69	170	noncoding		n_tetrasperma
413	supercont10.6	NCU04006T0_AS	Novel_transcript_483	+	2216697	2217776	11	13	5	13	19	22	noncoding
414	supercont10.6	NCU03981T0_NCU03981T1_AS	Novel_transcript_484	+	2306175	2307163	0	12	2	2	1	4	noncoding
415	supercont10.6	NCr_lncRNA_485		+	2360697	2362754	0	7	18	26	7	4	noncoding		n_tetrasperma
416	supercont10.6	NCr_lncRNA_488		+	2498476	2498938	3	0	3	0	7	15	noncoding		n_tetrasperma
417	supercont10.6	NCr_lncRNA_489		+	2546676	2547582	19	18	20	13	13	19	noncoding		n_tetrasperma
418	supercont10.6	NCr_lncRNA_490		+	2561907	2562823	1	13	6	13	3	17	noncoding		n_tetrasperma
419	supercont10.6	NCr_lncRNA_491		+	2572145	2574679	9	28	23	15	7	9	noncoding		n_tetrasperma,t_terrestris
420	supercont10.6	NCU03868T0_AS	Novel_transcript_492	+	2669901	2673042	14	40	12	25	15	30	noncoding
421	supercont10.6	NCU03851T0_AS	Novel_transcript_493	+	2747245	2749059	2	20	7	11	8	6	noncoding
422	supercont10.6	NCU12121T0_AS	Novel_transcript_494	+	2750948	2752433	4	10	4	3	2	10	noncoding
423	supercont10.6	NCr_lncRNA_495		+	3123306	3124461	0	7	5	0	17	41	noncoding		n_tetrasperma
424	supercont10.6	NCU05998T0_AS	Novel_transcript_496	+	3135276	3136757	7	13	4	14	3	18	noncoding
425	supercont10.6	NCU05994T0_AS	Novel_transcript_497	+	3152886	3154540	10	12	4	29	4	16	noncoding
426	supercont10.6	NCr_lncRNA_498		+	3176422	3179882	25	63	48	77	48	103	noncoding		n_tetrasperma
427	supercont10.6	NCU05986T0_AS	Novel_transcript_499	+	3188647	3189755	15	12	15	21	18	20	noncoding
428	supercont10.6	NCr_lncRNA_501		+	3297894	3301145	13	43	19	44	18	16	noncoding		n_tetrasperma
429	supercont10.6	NCr_lncRNA_502		+	3475480	3476470	37	71	38	109	59	60	noncoding		n_tetrasperma
430	supercont10.6	NCU05140T0_AS	Novel_transcript_504	+	3593174	3594013	6	14	2	13	3	17	noncoding
431	supercont10.6	NCU05129T0_AS	Novel_transcript_505	+	3653337	3654828	3	6	4	2	9	14	noncoding
432	supercont10.6	NCU12134T0_AS	Novel_transcript_506	+	3656190	3656546	9	15	12	8	3	10	noncoding
433	supercont10.6	NCr_lncRNA_507		+	3709306	3710125	2	5	5	7	3	14	noncoding		n_tetrasperma
434	supercont10.6	NCr_lncRNA_508		+	3714219	3714503	11	40	11	28	19	31	noncoding		n_tetrasperma
435	supercont10.6	NCr_lncRNA_509		+	3723445	3723696	3	14	10	9	4	19	noncoding		n_tetrasperma
436	supercont10.6	NCr_lncRNA_510		+	3724078	3724804	56	125	74	79	70	237	noncoding		n_tetrasperma
437	supercont10.6	NCr_lncRNA_511		+	3749896	3750229	76	200	46	159	95	121	noncoding		n_tetrasperma
438	supercont10.6	NCr_lncRNA_513		+	3813816	3816249	14	74	25	26	51	60	noncoding		n_tetrasperma
439	supercont10.6	NCr_lncRNA_514		+	4025024	4026696	42	92	65	78	62	129	noncoding		n_tetrasperma
440	supercont10.6	NCr_lncRNA_515		+	4108603	4111761	7	33	24	10	18	26	noncoding		n_tetrasperma
441	supercont10.6	NCr_lncRNA_516		+	4148033	4148978	106	115	114	118	105	186	noncoding
442	supercont10.6	NCr_lncRNA_517		+	4150283	4150922	12	23	7	12	26	21	noncoding		n_tetrasperma
443	supercont10.6	NCU10537T0_AS	Novel_transcript_518	+	4151157	4152125	22	29	22	17	16	35	noncoding
444	supercont10.7	NCU05862T0_AS	Novel_transcript_519	+	157693	160814	26	29	7	22	23	34	noncoding
445	supercont10.7	NCU05804T0_AS	Novel_transcript_520	+	360759	362167	3403	6315	3333	3570	4709	6534	noncoding
446	supercont10.7	NCr_lncRNA_521		+	364042	365173	1	2	6	3	0	1	noncoding		n_tetrasperma
447	supercont10.7	NCU11977T0_NCU05798T0_AS	Novel_transcript_523	+	391968	395856	10	21	10	13	6	24	noncoding
448	supercont10.7	NCr_lncRNA_524		+	410537	411914	9	8	14	4	6	9	noncoding		n_tetrasperma
449	supercont10.7	NCU05788T0_AS	Novel_transcript_525	+	425636	427291	13	9	13	12	15	35	noncoding
450	supercont10.7	NCr_lncRNA_526		+	471222	472225	6	7	1	13	21	5	noncoding		n_tetrasperma
451	supercont10.7	NCU08183T0_NCU11985T0_AS	Novel_transcript_527	+	588214	590612	8	29	27	42	26	27	noncoding
452	supercont10.7	NCU08170T0_AS	Novel_transcript_529	+	634567	636472	4	18	0	10	10	15	noncoding
453	supercont10.7	NCU11987T0_AS	Novel_transcript_530	+	639043	640778	10	29	3	9	14	14	noncoding
454	supercont10.7	NCr_lncRNA_531		+	756302	757179	7	12	10	26	22	21	noncoding		n_tetrasperma
455	supercont10.7	NCU02203T0_AS	Novel_transcript_532	+	905868	909717	54	132	70	142	97	191	noncoding
456	supercont10.7	NCU02204T0_AS	Novel_transcript_533	+	912935	914900	7	18	25	22	14	52	noncoding
457	supercont10.7	NCU02205T0_AS	Novel_transcript_534	+	915947	917149	6	17	11	18	17	8	noncoding
458	supercont10.7	NCU02215T0_AS	Novel_transcript_535	+	949567	951403	14	27	15	24	15	20	noncoding
459	supercont10.7	NCr_lncRNA_536		+	1118289	1121668	17	44	63	91	12	35	noncoding		magnaporthe_grisea,n_tetrasperma,trichoderma_reesei
460	supercont10.7	NCU02265T0_AS_qrf	Novel_transcript_536, Novel_transcript_537	+	1118289	1123581	27	64	115	167	20	60	noncoding
461	supercont10.7	NCr_lncRNA_539		+	1126500	1129459	6	23	6	11	13	39	noncoding		n_tetrasperma
462	supercont10.7	NCr_lncRNA_540		+	1234369	1236158	9	22	9	27	35	59	noncoding		n_tetrasperma
463	supercont10.7	NCU02296T0_AS	Novel_transcript_541	+	1236399	1237470	4	6	9	24	9	14	noncoding
464	supercont10.7	NCU02309T0_AS	Novel_transcript_542	+	1273176	1277025	27	62	27	51	43	69	noncoding
465	supercont10.7	NCr_lncRNA_543		+	1488945	1491531	16	23	18	31	41	64	noncoding		n_tetrasperma
466	supercont10.7	NCU02363T0_NCU02364T0_AS	Novel_transcript_544	+	1511749	1514922	11	27	20	21	14	14	noncoding
467	supercont10.7	NCU02421T0_AS	Novel_transcript_545	+	1699262	1701328	6	21	13	17	5	25	noncoding
468	supercont10.7	NCU06032T0_AS	Novel_transcript_546	+	2225591	2226577	19	27	21	20	18	19	noncoding
469	supercont10.7	NCU06096T0_AS	Novel_transcript_547	+	2445704	2447480	6	30	11	18	20	28	noncoding
470	supercont10.7	NCU06121T0_AS	Novel_transcript_548	+	2513765	2515370	22	48	28	91	30	54	noncoding
471	supercont10.7	NCU06133T0_AS	Novel_transcript_549	+	2568689	2570888	14	27	26	40	11	34	noncoding
472	supercont10.7	NCr_lncRNA_551		+	2766336	2766421	5	4	4	12	4	2	noncoding		n_tetrasperma
473	supercont10.7	NCr_lncRNA_552		+	2766896	2767002	297	381	9	380	252	260	noncoding		n_tetrasperma
474	supercont10.7	NCU09722T0_AS	Novel_transcript_553	+	2893209	2893832	21	29	10	22	19	47	noncoding
475	supercont10.7	NCU09429T0_AS	Novel_transcript_554	+	3102980	3105112	10	10	11	20	22	20	noncoding
476	supercont10.7	NCU08398T0_AS	Novel_transcript_555	+	3159838	3162722	71	153	47	173	46	58	noncoding
477	supercont10.7	NCr_lncRNA_556		+	3253139	3254894	5	12	13	6	41	91	noncoding
478	supercont10.7	NCU09568T0_AS	Novel_transcript_559	+	3277766	3280378	27	86	41	59	87	150	noncoding
479	supercont10.7	NCU06913T0_AS	Novel_transcript_561	+	3500998	3502922	24	45	27	49	16	60	noncoding
480	supercont10.7	NCU12045T0_AS	Novel_transcript_562	+	3547938	3548082	14	11	1	11	27	14	noncoding
481	supercont10.7	NCU12047T0_AS	Novel_transcript_563	+	3573505	3574665	3	2	5	13	4	4	noncoding
482	supercont10.7	NCr_lncRNA_564		+	3684476	3686390	19	50	32	44	22	102	noncoding		n_tetrasperma
483	supercont10.7	NCU09055T0_AS	Novel_transcript_565	+	3775282	3778576	10	37	14	25	18	81	noncoding
484	supercont10.7	NCU12049T0_AS	Novel_transcript_566	+	3810224	3811248	11	23	3	0	22	34	noncoding
485	supercont10.7	NCr_lncRNA_567		+	3811800	3814413	1318	1911	1716	2128	2363	1777	noncoding		n_tetrasperma
486	supercont10.7	NCU09039T0_AS	Novel_transcript_568	+	3835091	3837296	4	12	33	55	15	27	noncoding
487	supercont10.7	NCr_lncRNA_569		+	4171179	4172060	7	13	4	12	3	4	noncoding		n_tetrasperma
488	supercont10.7	NCU11411T0_AS	Novel_transcript_570	+	4180130	4181528	1	11	4	25	6	14	noncoding
489	supercont10.7	NCU09294T0_AS	Novel_transcript_571	+	4205535	4208429	22	63	19	84	30	48	noncoding
490	supercont10.7	NCU09302T0_AS	Novel_transcript_572	+	4241089	4242520	18	41	17	21	10	23	noncoding
491	supercont10.1	NCU09913T0_AS	Novel_transcript_574	-	58703	61149	14	36	12	22	24	81	noncoding
492	supercont10.1	NCU08054T0_AS_A	Novel_transcript_575	-	114865	115606	0	1	0	0	0	0	noncoding
493	supercont10.1	NCU08054T0_AS_B	Novel_transcript_576	-	115811	117394	1	2	0	0	2	1	noncoding
494	supercont10.1	NCU08055T0_AS	Novel_transcript_577	-	118915	119398	0	0	0	0	0	0	noncoding
495	supercont10.1	NCU08089T0_AS	Novel_transcript_578	-	223878	225726	2	16	7	11	15	21	noncoding
496	supercont10.1	NCr_lncRNA_579		-	330987	331081	2	18	11	9	6	35	noncoding		n_tetrasperma
497	supercont10.1	NCU07442T0_AS	Novel_transcript_581	-	616640	617953	10	21	7	9	14	24	noncoding
498	supercont10.1	NCr_lncRNA_582		-	702651	707345	15	44	37	35	56	33	noncoding		n_tetrasperma
499	supercont10.1	NCU09065T0_AS	Novel_transcript_583	-	729982	734516	83	131	73	152	104	176	noncoding
500	supercont10.1	NCr_lncRNA_584		-	735527	737331	6	17	5	9	7	28	noncoding		n_tetrasperma
501	supercont10.1	NCr_lncRNA_585		-	778388	779915	10	10	7	13	11	10	noncoding		n_tetrasperma
502	supercont10.1	NCU09084T0_AS	Novel_transcript_586	-	803278	805138	10	26	7	15	14	33	noncoding
503	supercont10.1	NCr_lncRNA_587		-	805794	806570	8	20	13	16	7	32	noncoding		n_tetrasperma
504	supercont10.1	NCr_lncRNA_588		-	946459	950163	7	20	7	11	2	13	noncoding		n_tetrasperma
505	supercont10.1	NCr_lncRNA_589		-	959000	962227	23	31	20	22	15	42	noncoding		n_tetrasperma
506	supercont10.1	NCU11443T0_AS	Novel_transcript_590	-	988246	990807	5	22	12	17	16	13	noncoding
507	supercont10.1	NCr_lncRNA_591		-	1029592	1030628	20	26	5	32	11	25	noncoding		n_tetrasperma
508	supercont10.1	NCU02126T0_AS	Novel_transcript_592	-	1159014	1160684	24	66	60	73	36	55	noncoding
509	supercont10.1	NCU11212T0_AS	Novel_transcript_593	-	1277502	1279115	87	198	71	150	134	236	noncoding
510	supercont10.1	NCr_lncRNA_594		-	1310312	1311269	7	27	12	12	6	15	noncoding		n_tetrasperma
511	supercont10.1	NCr_lncRNA_595		-	1419059	1420873	10	13	8	6	3	22	noncoding		n_tetrasperma
512	supercont10.1	NCr_lncRNA_596		-	1566995	1568026	3	7	2	14	11	20	noncoding		n_tetrasperma
513	supercont10.1	NCr_lncRNA_597		-	1568309	1569458	8	12	6	10	9	17	noncoding		n_tetrasperma
514	supercont10.1	NCU02018T0_AS	Novel_transcript_599	-	1661026	1662592	10045	9615	6080	7315	7038	14479	noncoding
515	supercont10.1	NCU02004T0_AS	Novel_transcript_600	-	1706425	1708117	13	22	20	13	17	66	noncoding
516	supercont10.1	NCU01946T0_AS	Novel_transcript_602	-	1904725	1906331	16	9	17	13	17	12	noncoding
517	supercont10.1	NCU01945T0_AS	Novel_transcript_603	-	1907114	1908662	2	7	2	3	2	3	noncoding
518	supercont10.1	NCr_lncRNA_605		-	1967555	1969652	7	26	17	24	4	2	noncoding		n_tetrasperma
519	supercont10.1	NCr_lncRNA_606		-	1994334	1996303	5	19	17	16	2	9	noncoding		n_tetrasperma
520	supercont10.1	NCU01899T0_NCU11463T0_AS	Novel_transcript_607	-	2099249	2101313	4	14	1	12	5	36	noncoding
521	supercont10.1	NCU01898T0_NCU01898T1_AS	Novel_transcript_608	-	2102929	2104232	5	13	12	36	18	43	noncoding
522	supercont10.1	NCU01874T0_AS	Novel_transcript_609	-	2185598	2187633	7	17	12	22	18	31	noncoding
523	supercont10.1	NCr_lncRNA_610		-	2452673	2453367	6	3	1	4	6	10	noncoding		n_tetrasperma
524	supercont10.1	NCr_lncRNA_611		-	2490490	2491297	7	10	8	17	6	2	noncoding		n_tetrasperma
525	supercont10.1	NCU02520T0_AS	Novel_transcript_613	-	2599456	2600043	10436	11567	10208	23291	10569	16798	noncoding
526	supercont10.1	NCr_lncRNA_614		-	2689819	2690672	6	10	3	15	4	19	noncoding		n_tetrasperma
527	supercont10.1	NCU02607T0_AS	Novel_transcript_615	-	2887173	2888085	515	1027	805	1383	537	1167	noncoding
528	supercont10.1	NCU02608T0_AS	Novel_transcript_616	-	2890178	2891378	4	5	22	17	7	14	noncoding
529	supercont10.1	NCr_lncRNA_617		-	2894059	2895253	6	14	12	11	8	10	noncoding		n_tetrasperma
530	supercont10.1	NCr_lncRNA_618		-	2895466	2896525	5	12	7	24	8	10	noncoding
531	supercont10.1	NCr_lncRNA_619		-	3031298	3032847	3	13	11	15	6	1	noncoding		n_tetrasperma
532	supercont10.1	NCr_lncRNA_620		-	3356392	3356957	4	17	19	4	14	49	noncoding		n_tetrasperma
533	supercont10.1	NCr_lncRNA_621		-	3378710	3380408	11	20	16	1	2	22	noncoding		n_tetrasperma
534	supercont10.1	NCr_lncRNA_622		-	3429365	3430993	13	8	6	9	2	18	noncoding		n_tetrasperma
535	supercont10.1	NCU09387T0_AS	Novel_transcript_623	-	3500945	3505471	44	58	31	68	62	60	noncoding
536	supercont10.1	NCU09363T0_AS	Novel_transcript_624	-	3590260	3591310	2	9	7	5	6	26	noncoding
537	supercont10.1	NCU09996T0_AS	Novel_transcript_625	-	3672378	3673824	8	11	14	18	5	15	noncoding
538	supercont10.1	NCU09809T0_AS	Novel_transcript_626	-	4121643	4122804	35	53	37	31	27	69	noncoding
539	supercont10.1	NCr_lncRNA_627		-	4168466	4169839	5	13	5	15	10	10	noncoding		n_tetrasperma
540	supercont10.1	NCU09311T0_AS	Novel_transcript_628	-	4291428	4292313	7	14	3	8	9	12	noncoding
541	supercont10.1	NCr_lncRNA_629		-	4423653	4426288	36	98	49	115	60	139	noncoding		n_tetrasperma
542	supercont10.1	NCr_lncRNA_630		-	4426930	4430289	13	23	11	44	11	25	noncoding
543	supercont10.1	NCr_lncRNA_631		-	4430632	4431971	1	24	4	8	9	14	noncoding		n_tetrasperma
544	supercont10.1	NCU03070T0_AS	Novel_transcript_632	-	4435070	4440395	42	91	46	78	49	97	noncoding
545	supercont10.1	NCr_lncRNA_633		-	4645366	4646891	7	24	14	27	10	12	noncoding		n_tetrasperma
546	supercont10.1	NCU03153T0_AS	Novel_transcript_634	-	4738794	4741619	7	13	7	16	0	14	noncoding
547	supercont10.1	NCU03183T0_AS	Novel_transcript_635	-	4824919	4829658	49	111	84	112	47	145	noncoding
548	supercont10.1	NCU03209T0_AS	Novel_transcript_636	-	4910840	4913093	10	19	18	16	16	25	noncoding
549	supercont10.1	NCU03210T0_AS	Novel_transcript_637	-	4913331	4915295	30	20	16	45	19	36	noncoding
550	supercont10.1	NCU03221T0_AS	Novel_transcript_638	-	4954589	4955462	14	19	23	46	9	18	noncoding
551	supercont10.1	NCU11497T0_AS	Novel_transcript_639	-	5028700	5030441	19	19	4	23	22	65	noncoding
552	supercont10.1	NCr_lncRNA_640		-	5061152	5062849	4	20	8	9	0	11	noncoding		n_tetrasperma
553	supercont10.1	NCr_lncRNA_641		-	5093568	5094966	23	26	10	43	15	25	noncoding		n_tetrasperma
554	supercont10.1	NCr_lncRNA_642		-	5096362	5097320	7	10	5	15	8	10	noncoding		n_tetrasperma
555	supercont10.1	NCU03279T0_AS	Novel_transcript_643	-	5166468	5167137	3	14	8	11	6	11	noncoding
556	supercont10.1	NCU03288T0_AS	Novel_transcript_644	-	5183428	5185641	5	7	6	4	4	16	noncoding
557	supercont10.1	NCr_lncRNA_645		-	5241631	5245223	36	66	33	50	43	76	noncoding		n_tetrasperma
558	supercont10.1	NCU03317T0_AS	Novel_transcript_646	-	5289248	5291334	6	18	11	15	17	19	noncoding
559	supercont10.1	NCU10852T0_AS	Novel_transcript_647	-	5375104	5378830	30	46	45	93	12	41	noncoding
560	supercont10.1	NCU09136T0_AS	Novel_transcript_649	-	5459768	5460531	8	22	8	23	7	16	noncoding
561	supercont10.1	NCr_lncRNA_650		-	5555152	5557358	16	8	7	11	14	41	noncoding		n_tetrasperma
562	supercont10.1	NCU08355T0_AS	Novel_transcript_651	-	5651072	5652405	2	4	0	18	11	6	noncoding
563	supercont10.1	NCU09201T0_AS	Novel_transcript_652	-	5811428	5813843	33	28	32	43	13	63	noncoding
564	supercont10.1	NCr_lncRNA_653		-	5836097	5837048	7	3	2	7	15	15	noncoding		n_tetrasperma
565	supercont10.1	NCU07406T0_AS	Novel_transcript_655	-	6046829	6047583	9	13	15	6	22	20	noncoding
566	supercont10.1	NCU07400T0_AS	Novel_transcript_656	-	6067816	6069664	46	76	11	43	38	88	noncoding
567	supercont10.1	NCr_lncRNA_657		-	6091016	6091987	8	7	10	4	4	24	noncoding		n_tetrasperma
568	supercont10.1	NCr_lncRNA_658		-	6154704	6157607	34	94	61	78	21	60	noncoding		n_tetrasperma
569	supercont10.1	NCU00972T0_AS	Novel_transcript_659	-	6538573	6540805	11	14	6	10	4	6	noncoding
570	supercont10.1	NCU00945T0_AS	Novel_transcript_660	-	6621773	6627956	29	75	42	84	49	46	noncoding
571	supercont10.1	NCU00940T0_AS	Novel_transcript_661	-	6646493	6648180	22	69	53	49	42	121	noncoding
572	supercont10.1	NCr_lncRNA_662		-	6661729	6662847	14	35	12	8	1	15	noncoding		n_tetrasperma
573	supercont10.1	NCU10603T0_AS	Novel_transcript_663	-	6716459	6718199	152	259	264	444	332	383	noncoding
574	supercont10.1	NCr_lncRNA_664		-	6719866	6721340	4	19	22	15	12	20	noncoding		n_tetrasperma
575	supercont10.1	NCr_lncRNA_665		-	6770441	6771844	39	83	28	82	45	56	noncoding		n_tetrasperma
576	supercont10.1	NCU00905T0_AS	Novel_transcript_666	-	6808021	6808669	0	2	4	4	0	4	noncoding
577	supercont10.1	NCU00879T0_AS	Novel_transcript_667	-	6886209	6887399	5	12	3	6	8	24	noncoding
578	supercont10.1	NCU00833T0_AS	Novel_transcript_669	-	7021800	7022690	1	0	0	5	0	0	noncoding
579	supercont10.1	NCU00795T0_AS	Novel_transcript_671	-	7139597	7143105	19	59	19	35	16	27	noncoding
580	supercont10.1	NCU00793T0_AS	Novel_transcript_672	-	7154850	7155458	2	0	0	0	3	5	noncoding
581	supercont10.1	NCU00760T0_AS	Novel_transcript_673	-	7278034	7278961	7	21	30	27	8	27	noncoding
582	supercont10.1	NCU00757T0_AS	Novel_transcript_674	-	7294040	7296250	4	8	3	23	16	12	noncoding
583	supercont10.1	NCr_lncRNA_675		-	7345296	7348036	6	18	15	15	15	18	noncoding		n_tetrasperma
584	supercont10.1	NCU00728T0_AS	Novel_transcript_676	-	7398157	7401877	39	74	17	37	50	85	noncoding
585	supercont10.1	NCr_lncRNA_677		-	7436940	7438380	6	28	20	26	11	27	noncoding		n_tetrasperma
586	supercont10.1	NCr_lncRNA_678		-	7438681	7439247	46	77	44	74	52	79	noncoding		n_tetrasperma
587	supercont10.1	NCU10793T0_AS	Novel_transcript_679	-	7441624	7443282	7	19	10	11	14	21	noncoding
588	supercont10.1	NCr_lncRNA_680		-	7559112	7560618	4	21	10	15	12	7	noncoding		n_tetrasperma
589	supercont10.1	NCU00631T0_AS	Novel_transcript_681	-	7759335	7760793	3	18	7	9	5	10	noncoding
590	supercont10.1	NCr_lncRNA_682		-	7831863	7832836	16	46	14	33	22	46	noncoding		n_tetrasperma
591	supercont10.1	NCU00597T0_AS	Novel_transcript_683	-	7882509	7884309	9	17	24	35	5	30	noncoding
592	supercont10.1	NCU00596T0_AS	Novel_transcript_684	-	7884532	7886137	3	12	12	23	28	27	noncoding
593	supercont10.1	NCr_lncRNA_685		-	7911682	7913344	6	34	13	30	28	49	noncoding		n_tetrasperma
594	supercont10.1	NCU00554T0_AS	Novel_transcript_686	-	8023786	8025870	10	8	21	16	15	16	noncoding
595	supercont10.1	NCr_lncRNA_688		-	8081309	8084676	4	28	6	18	3	19	noncoding		n_tetrasperma
596	supercont10.1	NCr_lncRNA_689		-	8161267	8163461	35	56	22	51	56	78	noncoding		n_tetrasperma
597	supercont10.1	NCr_lncRNA_691		-	8224932	8225486	4	1	2	6	3	20	noncoding		n_tetrasperma
598	supercont10.1	NCU03039T0_AS	Novel_transcript_692	-	8353093	8353640	1344	6289	3636	1840	2267	9668	noncoding
599	supercont10.1	NCU02949T0_AS	Novel_transcript_694	-	8610459	8611903	4	6	4	4	4	15	noncoding
600	supercont10.1	NCU02934T0_AS	Novel_transcript_695	-	8646930	8649279	17	40	12	34	18	30	noncoding
601	supercont10.1	NCU02928T0_AS	Novel_transcript_696	-	8667334	8668907	25	36	14	50	33	40	noncoding
602	supercont10.1	NCr_lncRNA_697		-	8784735	8785960	4	3	0	4	7	13	noncoding		n_tetrasperma
603	supercont10.1	NCr_lncRNA_698		-	8786522	8788769	10	12	3	21	20	43	noncoding		n_tetrasperma
604	supercont10.1	NCr_lncRNA_703		-	9020702	9023797	3	10	4	13	11	14	noncoding		n_tetrasperma
605	supercont10.1	NCr_lncRNA_704		-	9045859	9047429	30	40	15	13	17	15	noncoding		n_tetrasperma
606	supercont10.1	NCr_lncRNA_705		-	9087275	9088850	13	38	11	14	4	16	noncoding		n_tetrasperma
607	supercont10.1	NCr_lncRNA_706		-	9244063	9246016	21	33	23	31	16	35	noncoding		n_tetrasperma
608	supercont10.1	NCU02773T0_AS	Novel_transcript_707	-	9246605	9247895	2	7	16	9	1	19	noncoding
609	supercont10.1	NCr_lncRNA_709		-	9268131	9270457	2	8	12	21	6	19	noncoding		n_tetrasperma
610	supercont10.1	NCU11053T0_AS	Novel_transcript_710	-	9337095	9338666	4	20	10	7	6	11	noncoding
611	supercont10.1	NCr_lncRNA_711		-	9345098	9347640	8	27	13	9	17	14	noncoding		n_tetrasperma
612	supercont10.1	NCU08594T0_AS	Novel_transcript_713	-	9515888	9517116	5	25	8	10	6	17	noncoding
613	supercont10.1	NCr_lncRNA_714		-	9522622	9524370	9	13	8	53	59	31	noncoding		n_tetrasperma
614	supercont10.1	NCr_lncRNA_715		-	9763243	9764161	2	16	7	9	7	20	noncoding		n_tetrasperma
615	supercont10.2	NCU09616T0_AS	Novel_transcript_716	-	44499	45563	5	5	22	44	4	6	noncoding
616	supercont10.2	NCU09612T0_NCU09611T0_AS	Novel_transcript_717	-	56790	57819	11	18	29	36	21	21	noncoding
617	supercont10.2	NCU09611T0_AS	Novel_transcript_718	-	58045	59201	12	7	7	16	15	15	noncoding
618	supercont10.2	NCU11879T0_AS	Novel_transcript_719	-	102035	102836	21	42	28	39	19	51	noncoding
619	supercont10.2	NCU03570T0_AS	Novel_transcript_720	-	195553	198043	9	14	11	16	2	24	noncoding
620	supercont10.2	NCr_lncRNA_722		-	380491	381377	5	14	11	20	5	21	noncoding		n_tetrasperma
621	supercont10.2	NCr_lncRNA_724		-	527006	528250	25	33	7	33	9	51	noncoding		a_fumigatus,a_niger,chaetomium_globosum,n_tetrasperma,stagonospora_nodorum,t_terrestris,trichoderma_reesei
622	supercont10.2	NCr_lncRNA_725		-	577460	578541	6	9	2	11	20	21	noncoding		n_tetrasperma
623	supercont10.2	NCr_lncRNA_726		-	597578	598907	9	10	5	13	6	17	noncoding		n_tetrasperma
624	supercont10.2	NCr_lncRNA_727		-	630227	630987	8	4	9	2	4	5	noncoding		n_tetrasperma
625	supercont10.2	NCr_lncRNA_728		-	660580	663752	3	12	12	22	16	12	noncoding		n_tetrasperma
626	supercont10.2	NCU03372T0_AS	Novel_transcript_729	-	933464	937059	5	23	8	17	10	23	noncoding
627	supercont10.2	NCU05349T0_AS_A	Novel_transcript_730	-	1395122	1397488	21	38	13	38	9	29	noncoding
628	supercont10.2	NCU05349T0_AS_B	Novel_transcript_731	-	1397713	1398517	10	10	5	10	0	1	noncoding
629	supercont10.2	NCU05376T0_AS	Novel_transcript_733	-	1455206	1457278	5	11	22	23	26	13	noncoding
630	supercont10.2	NCr_lncRNA_735		-	1637349	1640114	39	68	65	209	86	132	noncoding
631	supercont10.2	NCr_lncRNA_736		-	1640822	1642048	1	15	13	7	3	5	noncoding		n_tetrasperma
632	supercont10.2	NCr_lncRNA_739		-	1796900	1797899	19	55	36	61	38	69	noncoding		n_tetrasperma
633	supercont10.2	NCU01837T0_AS	Novel_transcript_742	-	2211932	2215469	19	61	27	83	50	111	noncoding
634	supercont10.2	NCr_lncRNA_743		-	2215876	2217346	29	29	15	36	27	59	noncoding		n_tetrasperma
635	supercont10.2	NCr_lncRNA_744		-	2223762	2226592	57	132	78	107	127	219	noncoding		n_tetrasperma
636	supercont10.2	NCr_lncRNA_746		-	2234083	2235792	9	41	13	15	17	49	noncoding		n_tetrasperma
637	supercont10.2	NCr_lncRNA_747		-	2236969	2238665	3	12	3	8	23	19	noncoding		n_tetrasperma
638	supercont10.2	NCr_lncRNA_748		-	2239442	2242272	8	17	3	7	15	37	noncoding		n_tetrasperma
639	supercont10.2	NCU01811T0_AS	Novel_transcript_749	-	2347593	2348908	6	4	10	6	4	14	noncoding
640	supercont10.2	NCr_lncRNA_750		-	2407255	2410715	3	32	3	13	9	16	noncoding		n_tetrasperma
641	supercont10.2	NCr_lncRNA_751		-	2416078	2417883	3	10	6	13	8	12	noncoding		n_tetrasperma
642	supercont10.2	NCr_lncRNA_752		-	2461400	2462067	5	10	0	20	14	6	noncoding		n_tetrasperma
643	supercont10.2	NCr_lncRNA_753		-	2469577	2471175	5	48	12	24	16	27	noncoding		n_tetrasperma
644	supercont10.2	NCU01756T0_AS	Novel_transcript_754	-	2536820	2539180	90	126	55	95	140	278	noncoding
645	supercont10.2	NCU01737T0_AS	Novel_transcript_755	-	2596846	2598434	3	13	6	9	2	25	noncoding
646	supercont10.2	NCr_lncRNA_756		-	2624687	2625455	5	4	11	25	2	9	noncoding		n_tetrasperma
647	supercont10.2	NCU01653T0_AS	Novel_transcript_758	-	2803846	2804860	6	22	5	27	18	15	noncoding
648	supercont10.2	NCr_lncRNA_759		-	2880437	2882686	7	5	6	5	7	9	noncoding		n_tetrasperma
649	supercont10.2	NCU01530T0_NCU01529T0_AS	Novel_transcript_763	-	3176448	3179673	83	134	92	113	160	287	noncoding
650	supercont10.2	NCr_lncRNA_764		-	3276620	3276841	2	19	8	20	12	36	noncoding		n_tetrasperma
651	supercont10.2	NCU10034T0_AS	Novel_transcript_765	-	3360035	3360734	22651	25105	16121	38060	18339	36823	noncoding
652	supercont10.2	NCr_lncRNA_767		-	3567401	3568345	3	12	6	17	1	2	noncoding		n_tetrasperma
653	supercont10.2	NCU08447T0_AS	Novel_transcript_768	-	3599650	3601925	36	58	36	58	17	64	noncoding
654	supercont10.2	NCU08699T0_AS	Novel_transcript_769	-	3724593	3725742	3	13	1	3	9	16	noncoding
655	supercont10.2	NCU08717T0_NCU08718T0_AS	Novel_transcript_771	-	3782517	3788093	19	42	17	50	16	27	noncoding
656	supercont10.2	NCU08423T0_AS	Novel_transcript_772	-	4014422	4019403	46	86	43	65	54	121	noncoding
657	supercont10.2	NCU10393T0_AS	Novel_transcript_773	-	4028937	4030221	5	15	9	8	5	17	noncoding
658	supercont10.2	NCr_lncRNA_775		-	4121472	4126194	86	220	109	227	171	311	noncoding		n_tetrasperma
659	supercont10.2	NCU09344T0_AS	Novel_transcript_777	-	4174941	4177046	53	125	101	115	103	144	noncoding
660	supercont10.2	NCU11960T0_AS_A	Novel_transcript_778	-	4181248	4183113	1	11	4	2	7	6	noncoding
661	supercont10.2	NCU11960T0_AS_B	Novel_transcript_779	-	4183678	4185893	23	15	3	5	5	16	noncoding
662	supercont10.2	NCU09776T0_AS	Novel_transcript_780	-	4267390	4268622	4	14	5	28	13	7	noncoding
663	supercont10.2	NCU09775T0_NCU09774T0_AS	Novel_transcript_781	-	4269085	4271856	20	41	12	41	24	13	noncoding
664	supercont10.2	NCU09467T0_AS	Novel_transcript_782	-	4376198	4377405	11	21	3	11	7	14	noncoding
665	supercont10.3	NCU09516T0_AS	Novel_transcript_783	-	41456	43850	7	22	21	32	12	45	noncoding
666	supercont10.3	NCU09506T0_AS	Novel_transcript_784	-	90936	92597	14	28	23	24	7	28	noncoding
667	supercont10.3	NCr_lncRNA_786		-	207997	208685	15	12	14	12	12	10	noncoding		n_tetrasperma
668	supercont10.3	NCU09181T0_AS	Novel_transcript_787	-	274500	276016	7	24	8	11	6	26	noncoding
669	supercont10.3	NCU11803T0_NCU11356T0_AS	Novel_transcript_789	-	539428	541634	52	90	27	85	58	59	noncoding
670	supercont10.3	NCU05730T0_AS	Novel_transcript_791	-	670095	672277	9	27	14	18	16	23	noncoding
671	supercont10.3	NCr_lncRNA_792		-	970830	972255	6	18	11	24	48	24	noncoding		n_tetrasperma
672	supercont10.3	NCU07821T0_AS	Novel_transcript_793	-	982310	983648	1	13	4	11	9	10	noncoding
673	supercont10.3	NCU07822T0_NCU07823T0_AS	Novel_transcript_794	-	984996	986740	6	12	8	6	4	16	noncoding
674	supercont10.3	NCU11352T0_AS	Novel_transcript_795	-	1250745	1252486	680	706	583	769	372	1263	noncoding
675	supercont10.3	NCU11320T0_AS	Novel_transcript_796	-	1470609	1472508	18	43	14	31	24	56	noncoding
676	supercont10.3	NCU06486T0_AS	Novel_transcript_799	-	1587241	1589879	20	44	33	43	25	38	noncoding
677	supercont10.3	NCr_lncRNA_800		-	1658256	1660028	26	25	24	48	18	23	noncoding		n_tetrasperma
678	supercont10.3	NCU06504T0_AS	Novel_transcript_801	-	1666664	1667921	5	4	8	10	0	14	noncoding
679	supercont10.3	NCr_lncRNA_802		-	1757629	1760559	8	28	16	24	3	24	noncoding		n_tetrasperma
680	supercont10.3	NCr_lncRNA_803		-	1780400	1782426	5	18	3	13	14	25	noncoding		n_tetrasperma
681	supercont10.3	NCr_lncRNA_804		-	1801879	1803563	3	5	1	16	16	9	noncoding		n_tetrasperma
682	supercont10.3	NCr_lncRNA_805		-	1899180	1900902	21	27	15	20	9	20	noncoding		n_tetrasperma
683	supercont10.3	NCU06206T0_NCU06206T1_AS	Novel_transcript_806	-	1911174	1912964	488	1207	414	670	446	1278	noncoding
684	supercont10.3	NCr_lncRNA_807		-	1976627	1978982	21	77	30	73	29	65	noncoding		n_tetrasperma
685	supercont10.3	NCr_lncRNA_808		-	2175961	2176836	3	5	6	6	8	5	noncoding		n_tetrasperma
686	supercont10.3	NCr_lncRNA_809		-	2300106	2300985	16	23	17	20	14	11	noncoding		n_tetrasperma
687	supercont10.3	NCr_lncRNA_810		-	2304112	2305909	4	15	6	15	13	9	noncoding		n_tetrasperma
688	supercont10.3	NCr_lncRNA_811		-	2326255	2328775	11	17	15	16	22	16	noncoding		n_tetrasperma
689	supercont10.3	NCr_lncRNA_812		-	2408779	2409875	3	31	6	23	5	26	noncoding		n_tetrasperma
690	supercont10.3	NCr_lncRNA_813		-	2421721	2423707	30	59	28	34	36	106	noncoding		n_tetrasperma
691	supercont10.3	NCU10301T0_AS	Novel_transcript_815	-	2552636	2553744	8	13	9	21	15	32	noncoding
692	supercont10.3	NCr_lncRNA_817		-	2593776	2594344	11	23	7	20	30	30	noncoding		n_tetrasperma
693	supercont10.3	NCr_lncRNA_818		-	2610175	2611672	3	23	12	8	23	11	noncoding
694	supercont10.3	NCr_lncRNA_819		-	2757232	2758618	7	10	10	20	3	8	noncoding		n_tetrasperma
695	supercont10.3	NCr_lncRNA_820		-	2764011	2765947	10	37	14	18	28	29	noncoding		n_tetrasperma
696	supercont10.3	NCr_lncRNA_821		-	2774668	2776781	28	96	45	53	48	90	noncoding
697	supercont10.3	NCr_lncRNA_822		-	2779357	2780338	16	22	8	17	39	68	noncoding		n_tetrasperma
698	supercont10.3	NCr_lncRNA_825		-	3062875	3063885	17	39	21	42	18	57	noncoding		n_tetrasperma
699	supercont10.3	NCU00233T0_AS	Novel_transcript_826	-	3105296	3108042	8	21	2	5	7	13	noncoding
700	supercont10.3	NCU00246T0_AS	Novel_transcript_827	-	3163647	3165408	16	32	21	39	14	35	noncoding
701	supercont10.3	NCr_lncRNA_828		-	3223263	3224285	11	14	10	6	6	35	noncoding		n_tetrasperma
702	supercont10.3	NCU00292T0_AS_B	Novel_transcript_830	-	3338069	3340188	13	32	15	20	15	23	noncoding
703	supercont10.3	NCU00314T0_AS	Novel_transcript_831	-	3412166	3413345	1	14	7	22	1	2	noncoding
704	supercont10.3	NCU00353T0_AS	Novel_transcript_832	-	3550060	3552126	147	403	179	449	222	419	noncoding
705	supercont10.3	NCU00363T0_AS	Novel_transcript_834	-	3583093	3585931	12	20	7	12	11	27	noncoding
706	supercont10.3	NCU00365T0_AS	Novel_transcript_835	-	3587464	3588251	5	16	11	11	5	12	noncoding
707	supercont10.3	NCr_lncRNA_836		-	3623918	3625160	1	20	2	6	12	16	noncoding		n_tetrasperma
708	supercont10.3	NCr_lncRNA_837		-	3786916	3790234	16	49	18	50	13	35	noncoding
709	supercont10.3	NCr_lncRNA_838		-	3984036	3984689	6499	27497	15334	12889	9897	28058	noncoding		n_tetrasperma
710	supercont10.3	NCr_lncRNA_839		-	4247435	4248166	3	11	6	7	1	13	noncoding		n_tetrasperma
711	supercont10.3	NCr_lncRNA_840		-	4248533	4249472	8	5	1	13	6	8	noncoding		n_tetrasperma
712	supercont10.3	NCU07573T0_AS	Novel_transcript_841	-	4304283	4309110	19	35	15	34	17	52	noncoding
713	supercont10.3	NCr_lncRNA_842		-	4391805	4393725	9	17	6	9	4	13	noncoding		n_tetrasperma
714	supercont10.3	NCU11858T0_AS	Novel_transcript_843	-	4468196	4469561	28	45	14	44	24	61	noncoding
715	supercont10.3	NCU07520T0_AS	Novel_transcript_844	-	4525463	4527891	3	19	11	22	29	33	noncoding
716	supercont10.3	NCU07518T0_AS	Novel_transcript_845	-	4538403	4540030	7	21	9	14	2	9	noncoding
717	supercont10.3	NCU08228T0_AS	Novel_transcript_847	-	4699171	4702585	14	23	16	37	39	30	noncoding
718	supercont10.3	NCr_lncRNA_850		-	5169650	5170053	9	11	9	16	2	5	noncoding		n_tetrasperma
719	supercont10.3	NCr_lncRNA_851		-	5170748	5173228	3	4	0	7	17	21	noncoding		n_tetrasperma
720	supercont10.3	NCr_lncRNA_852		-	5173878	5176230	6	14	6	12	16	36	noncoding		n_tetrasperma
721	supercont10.4	NCU09638T0_AS	Novel_transcript_853	-	11685	18472	31	40	26	57	30	76	noncoding
722	supercont10.4	NCU09641T0_AS	Novel_transcript_854	-	28275	31636	16	54	18	55	10	56	noncoding
723	supercont10.4	NCU07619T0_AS_A	Novel_transcript_855	-	286778	289113	6	14	11	11	3	5	noncoding
724	supercont10.4	NCU07619T0_AS_B	Novel_transcript_856	-	289417	290412	6	10	7	6	6	15	noncoding
725	supercont10.4	NCr_lncRNA_857		-	575250	576617	8	15	10	15	10	14	noncoding		n_tetrasperma
726	supercont10.4	NCU04931T0_AS	Novel_transcript_858	-	780583	783035	21	33	21	22	24	61	noncoding
727	supercont10.4	NCU11043T0_AS	Novel_transcript_859	-	817353	820777	37	90	31	36	24	85	noncoding
728	supercont10.4	NCr_lncRNA_860		-	1112190	1114059	10	51	13	19	26	53	noncoding		n_tetrasperma
729	supercont10.4	NCr_lncRNA_861		-	1115670	1118484	1	30	13	17	5	36	noncoding		n_tetrasperma
730	supercont10.4	NCU07915T0_AS	Novel_transcript_862	-	1367118	1370357	107	203	147	254	236	369	noncoding
731	supercont10.4	NCr_lncRNA_863		-	1589135	1590467	2	13	16	12	0	7	noncoding		n_tetrasperma
732	supercont10.4	NCU06555T0_AS	Novel_transcript_864	-	1618659	1620926	46	101	53	80	54	64	noncoding
733	supercont10.4	NCU06575T0_AS	Novel_transcript_866	-	1678424	1680245	2	20	9	11	25	15	noncoding
734	supercont10.4	NCr_lncRNA_867		-	1707244	1708062	4	8	9	11	17	12	noncoding		n_tetrasperma
735	supercont10.4	NCr_lncRNA_868		-	1781078	1781645	4	6	10	11	9	10	noncoding
736	supercont10.4	NCU07721T0_AS	Novel_transcript_869	-	2090565	2092088	7	22	5	20	14	22	noncoding
737	supercont10.4	NCU07701T0_AS	Novel_transcript_870	-	2176617	2178622	11	15	9	11	3	15	noncoding
738	supercont10.4	NCU07671T0_AS	Novel_transcript_871	-	2293807	2295359	11	62	15	27	30	21	noncoding
739	supercont10.4	NCr_lncRNA_872		-	2315104	2317714	15	15	14	9	17	34	noncoding		n_tetrasperma
740	supercont10.4	NCU06400T0_AS	Novel_transcript_875	-	2635304	2637459	11	11	12	15	6	33	noncoding
741	supercont10.4	NCU06386T0_AS	Novel_transcript_876	-	2690577	2691757	2	19	8	23	2	14	noncoding
742	supercont10.4	NCU06380T0_AS	Novel_transcript_877	-	2713830	2716134	29	73	33	61	21	51	noncoding
743	supercont10.4	NCr_lncRNA_878		-	2799329	2801374	13	43	12	43	19	41	noncoding		n_tetrasperma
744	supercont10.4	NCr_lncRNA_880		-	2880980	2882164	1	13	8	9	21	17	noncoding		n_tetrasperma
745	supercont10.4	NCr_lncRNA_881		-	2940710	2941605	6	12	11	7	3	19	noncoding		n_tetrasperma
746	supercont10.4	NCr_lncRNA_882		-	2976368	2977473	1	12	5	4	3	8	noncoding		n_tetrasperma
747	supercont10.4	NCU11729T0_NCU04492T0_AS	Novel_transcript_883	-	3186490	3188197	4	16	2	9	5	8	noncoding
748	supercont10.4	NCU04483T0_AS	Novel_transcript_884	-	3211762	3212623	7	40	13	7	11	57	noncoding
749	supercont10.4	NCU04471T0_AS	Novel_transcript_885	-	3248083	3249966	20	45	17	58	44	38	noncoding
750	supercont10.4	NCr_lncRNA_886		-	3372983	3375485	31	89	77	41	52	71	noncoding		n_tetrasperma
751	supercont10.4	NCU04371T0_AS	Novel_transcript_887	-	3603942	3604907	5	15	3	8	4	14	noncoding
752	supercont10.4	NCU04334T0_AS	Novel_transcript_888	-	3742502	3743170	5	15	10	6	7	20	noncoding
753	supercont10.4	NCr_lncRNA_889		-	3847245	3849103	12	43	8	22	14	19	noncoding
754	supercont10.4	NCU11749T0_AS	Novel_transcript_890	-	3905495	3907824	6	19	7	20	8	13	noncoding
755	supercont10.4	NCU08656T0_AS	Novel_transcript_891	-	4204195	4205412	6	8	3	7	7	19	noncoding
756	supercont10.4	NCU08656T0_NCU08655T0_AS	Novel_transcript_892	-	4205787	4208413	17	42	25	34	36	45	noncoding
757	supercont10.4	NCr_lncRNA_893		-	4394975	4396036	4	15	14	15	6	13	noncoding		m_thermophila,n_tetrasperma
758	supercont10.4	NCU11762T0_AS	Novel_transcript_894	-	4466825	4468256	19	59	16	44	27	38	noncoding
759	supercont10.4	NCr_lncRNA_895		-	4497935	4499311	4	23	4	17	17	65	noncoding		n_tetrasperma
760	supercont10.4	NCr_lncRNA_896		-	4499596	4501181	19	48	25	43	56	122	noncoding		n_tetrasperma
761	supercont10.4	NCr_lncRNA_897		-	4543723	4545351	2	12	9	22	6	14	noncoding		n_tetrasperma
762	supercont10.4	NCU07268T0_AS	Novel_transcript_898	-	4575269	4577236	2	4	143	164	4	2	noncoding
763	supercont10.4	NCU07258T0_AS	Novel_transcript_899	-	4600442	4602485	8	21	1	18	16	29	noncoding
764	supercont10.4	NCr_lncRNA_900		-	4855992	4857469	8	6	5	15	14	22	noncoding		n_tetrasperma
765	supercont10.4	NCr_lncRNA_901		-	4876809	4879427	7	15	23	43	4	18	noncoding
766	supercont10.4	NCr_lncRNA_903		-	5134919	5136530	2	15	3	1	0	9	noncoding		n_tetrasperma
767	supercont10.4	NCr_lncRNA_905		-	5170617	5172355	66	139	43	110	89	126	noncoding		n_tetrasperma
768	supercont10.4	NCr_lncRNA_906		-	5304771	5306411	19	46	17	35	11	42	noncoding		n_tetrasperma
769	supercont10.4	NCr_lncRNA_908		-	5441864	5443916	12	30	26	72	14	30	noncoding		n_tetrasperma
770	supercont10.4	NCr_lncRNA_909		-	5471584	5472620	1	11	10	9	12	24	noncoding		n_tetrasperma
771	supercont10.4	NCr_lncRNA_910		-	5569605	5570330	15	39	18	27	25	25	noncoding
772	supercont10.4	NCr_lncRNA_912		-	5660161	5661511	14	28	12	36	25	62	noncoding		n_tetrasperma
773	supercont10.4	NCU05231T0_AS	Novel_transcript_913	-	5676492	5676925	10	13	8	27	3	18	noncoding
774	supercont10.4	NCU05186T0_AS	Novel_transcript_914	-	5822526	5823286	6	17	9	25	11	16	noncoding
775	supercont10.4	NCU05166T0_AS	Novel_transcript_915	-	5901500	5903311	23	70	28	40	9	99	noncoding
776	supercont10.5	NCr_lncRNA_916		-	115415	117876	200	190	173	382	157	249	noncoding		n_tetrasperma
777	supercont10.5	NCr_lncRNA_917		-	164848	167072	67	187	101	182	152	208	noncoding
778	supercont10.5	NCr_lncRNA_918		-	168593	171277	12	8	1	6	10	31	noncoding		n_tetrasperma
779	supercont10.5	NCU07808T0_AS	Novel_transcript_919	-	216196	219924	34	83	39	52	68	79	noncoding
780	supercont10.5	NCU07805T0_AS	Novel_transcript_920	-	229027	231724	20	53	35	40	46	98	noncoding
781	supercont10.5	NCr_lncRNA_921		-	267123	269752	11	33	12	29	17	45	noncoding		n_tetrasperma
782	supercont10.5	NCr_lncRNA_922		-	297179	301395	4	26	12	18	17	16	noncoding
783	supercont10.5	NCU07749T0_NCU07748T0_AS	Novel_transcript_923	-	432411	437777	37	117	67	82	66	177	noncoding
784	supercont10.5	NCU07743T0_AS	Novel_transcript_924	-	457026	458145	6	11	0	4	4	29	noncoding
785	supercont10.5	NCr_lncRNA_925		-	461208	462271	4	13	2	6	14	3	noncoding		n_tetrasperma
786	supercont10.5	NCU09831T0_AS	Novel_transcript_926	-	547611	550490	15	24	9	24	24	60	noncoding
787	supercont10.5	NCr_lncRNA_927		-	626937	627755	5	1	1	4	9	13	noncoding		n_tetrasperma
788	supercont10.5	NCU11590T0_AS	Novel_transcript_928	-	666126	669179	17	23	13	56	12	25	noncoding
789	supercont10.5	NCr_lncRNA_929		-	675510	676290	0	3	0	10	0	5	noncoding		n_tetrasperma
790	supercont10.5	NCU09694T0_AS	Novel_transcript_930	-	812201	814828	51	83	23	40	90	150	noncoding
791	supercont10.5	NCU11594T0_AS	Novel_transcript_931	-	846732	846922	9	6	10	12	3	25	noncoding
792	supercont10.5	NCU11600T0_AS	Novel_transcript_932	-	1218970	1221601	22	28	27	34	9	22	noncoding
793	supercont10.5	NCU04651T0_AS	Novel_transcript_935	-	1332351	1333555	18	31	14	32	14	44	noncoding
794	supercont10.5	NCU04648T0_AS	Novel_transcript_936	-	1345586	1346134	24	5	13	17	20	9	noncoding
795	supercont10.5	NCU04635T0_AS	Novel_transcript_937	-	1381691	1383249	5	14	10	14	15	32	noncoding
796	supercont10.5	NCU10591T0_AS	Novel_transcript_938	-	1403460	1404229	9	13	9	20	15	10	noncoding
797	supercont10.5	NCU04601T0_AS	Novel_transcript_939	-	1548191	1549621	2	16	8	22	1	25	noncoding
798	supercont10.5	NCU04570T0_AS	Novel_transcript_941	-	1647574	1648978	3	11	11	20	4	6	noncoding
799	supercont10.5	NCr_lncRNA_942		-	1657996	1658668	374	994	697	866	479	1211	noncoding
800	supercont10.5	NCU03599T0_AS	Novel_transcript_943	-	1799800	1801592	12	15	5	17	3	20	noncoding
801	supercont10.5	NCr_lncRNA_944		-	1841028	1842852	16	42	6	26	34	55	noncoding		n_tetrasperma
802	supercont10.5	NCU03643T0_AS	Novel_transcript_945	-	1930189	1932829	8	21	17	42	18	9	noncoding
803	supercont10.5	NCr_lncRNA_946		-	1965284	1966380	9	17	7	22	13	19	noncoding		n_tetrasperma
804	supercont10.5	NCr_lncRNA_947		-	1966593	1968079	1	1	4	20	0	13	noncoding		n_tetrasperma
805	supercont10.5	NCr_lncRNA_948		-	2149692	2151314	9	22	11	12	2	17	noncoding		n_tetrasperma
806	supercont10.5	NCr_lncRNA_951		-	2212985	2213247	3	22	3	10	8	20	noncoding		n_tetrasperma
807	supercont10.5	NCr_lncRNA_952		-	2231480	2233662	1	16	0	9	16	1	noncoding		n_tetrasperma
808	supercont10.5	NCr_lncRNA_953		-	2243898	2245602	16	18	12	15	24	40	noncoding		n_tetrasperma
809	supercont10.5	NCU03742T0_AS	Novel_transcript_954	-	2268747	2270664	43	77	46	78	25	64	noncoding
810	supercont10.5	NCr_lncRNA_955		-	2271258	2274330	17	37	30	48	22	35	noncoding		n_tetrasperma
811	supercont10.5	NCU03749T0_NCU03749T1_AS	Novel_transcript_957	-	2294117	2294998	1629	12270	10828	11611	9051	15098	noncoding
812	supercont10.5	NCr_lncRNA_958		-	2366800	2367245	1	7	3	4	6	4	noncoding		n_tetrasperma
813	supercont10.5	NCU03775T0_AS	Novel_transcript_959	-	2374416	2375481	36	61	47	86	22	75	noncoding
814	supercont10.5	NCU03811T0_AS	Novel_transcript_960	-	2489144	2490719	5	10	6	5	2	7	noncoding
815	supercont10.5	NCU03834T0_NCU03835T0_AS	Novel_transcript_961	-	2564634	2568651	56	116	51	98	89	129	noncoding
816	supercont10.5	NCU01009T0_AS	Novel_transcript_962	-	2670917	2672475	15	28	16	26	36	63	noncoding
817	supercont10.5	NCU01060T0_AS	Novel_transcript_963	-	2794507	2795229	4	23	1	8	2	15	noncoding
818	supercont10.5	NCU10448T0_NCU10449T0_AS	Novel_transcript_964	-	2798708	2800557	12	17	14	13	14	12	noncoding
819	supercont10.5	NCU01095T0_AS	Novel_transcript_965	-	2897560	2901790	121	256	31	135	138	275	noncoding
820	supercont10.5	NCU01106T0_AS	Novel_transcript_966	-	2936117	2938408	0	14	57	81	14	14	noncoding
821	supercont10.5	NCr_lncRNA_967		-	3155235	3155846	4	2	1	7	3	11	noncoding		n_tetrasperma
822	supercont10.5	NCU01236T0_AS	Novel_transcript_969	-	3312887	3313816	10	10	4	20	6	23	noncoding
823	supercont10.5	NCr_lncRNA_970		-	3344094	3346616	19	56	12	56	29	44	noncoding		n_tetrasperma
824	supercont10.5	NCr_lncRNA_971		-	3378355	3379564	5	15	5	0	2	14	noncoding		n_tetrasperma
825	supercont10.5	NCr_lncRNA_972		-	3419264	3420624	3	13	4	13	4	13	noncoding		n_tetrasperma
826	supercont10.5	NCr_lncRNA_973		-	3513180	3514955	7	14	6	13	5	25	noncoding		n_tetrasperma
827	supercont10.5	NCU11624T0_AS	Novel_transcript_975	-	3733083	3734542	22	14	19	11	24	44	noncoding
828	supercont10.5	NCr_lncRNA_977		-	3795610	3797346	9	25	24	20	13	28	noncoding		n_tetrasperma
829	supercont10.5	NCU01407T0_AS	Novel_transcript_979	-	3954661	3955639	8	16	14	5	9	14	noncoding
830	supercont10.5	NCU01415T0_AS	Novel_transcript_980	-	3988414	3989004	8	5	9	13	10	15	noncoding
831	supercont10.5	NCr_lncRNA_981		-	4006348	4006984	1	13	3	13	17	5	noncoding		n_tetrasperma
832	supercont10.5	NCr_lncRNA_982		-	4096449	4098213	3	10	9	15	6	26	noncoding		n_tetrasperma
833	supercont10.5	NCU06669T0_AS	Novel_transcript_983	-	4199165	4202011	31	64	24	38	38	98	noncoding
834	supercont10.5	NCr_lncRNA_984		-	4216090	4217567	13	23	4	11	3	10	noncoding		n_tetrasperma
835	supercont10.5	NCr_lncRNA_985		-	4292165	4293482	3	12	8	14	8	12	noncoding		n_tetrasperma
836	supercont10.5	NCr_lncRNA_986		-	4491226	4492215	11	49	35	25	14	34	noncoding		n_tetrasperma
837	supercont10.5	NCr_lncRNA_987		-	4545546	4546575	3550	4800	3046	6042	3805	6401	noncoding		n_tetrasperma,t_terrestris
838	supercont10.5	NCr_lncRNA_989		-	4585106	4587906	5	16	9	6	8	11	noncoding		n_tetrasperma
839	supercont10.5	NCr_lncRNA_990		-	4726532	4727733	6	14	8	39	9	20	noncoding		n_tetrasperma
840	supercont10.5	NCr_lncRNA_991		-	4931471	4932231	1	13	5	3	3	13	noncoding		n_tetrasperma
841	supercont10.5	NCU04126T0_AS	Novel_transcript_992	-	4933590	4934737	9	7	5	11	6	13	noncoding
842	supercont10.5	NCr_lncRNA_994		-	5024133	5025728	8	21	19	48	28	17	noncoding		n_tetrasperma
843	supercont10.5	NCr_lncRNA_995		-	5101658	5104139	14	18	196	272	45	48	noncoding
844	supercont10.5	NCr_lncRNA_996		-	5104640	5106841	1	8	22	31	1	8	noncoding		n_tetrasperma
845	supercont10.5	NCU04182T0_AS	Novel_transcript_997	-	5123122	5127175	33	88	162	185	34	126	noncoding
846	supercont10.5	NCr_lncRNA_998		-	5181445	5183639	4	34	6	29	6	26	noncoding		n_tetrasperma
847	supercont10.5	NCU04219T0_AS	Novel_transcript_1000	-	5248668	5252096	37	110	64	71	75	251	noncoding
848	supercont10.5	NCr_lncRNA_1001		-	5348349	5350455	5	28	9	13	7	12	noncoding		n_tetrasperma
849	supercont10.5	NCr_lncRNA_1002		-	5441221	5442876	16	50	24	19	24	53	noncoding		n_tetrasperma
850	supercont10.5	NCr_lncRNA_1003		-	5451272	5452326	9	59	30	49	28	49	noncoding		n_tetrasperma
851	supercont10.5	NCr_lncRNA_1004		-	5724349	5724698	5	7	5	2	26	14	noncoding		n_tetrasperma
852	supercont10.5	NCr_lncRNA_1005		-	5811985	5814065	112	116	51	122	52	110	noncoding		n_tetrasperma
853	supercont10.5	NCr_lncRNA_1007		-	6053729	6055288	71	99	23	30	70	160	noncoding		n_tetrasperma
854	supercont10.5	NCU07206T0_AS	Novel_transcript_1008	-	6243425	6245845	17	45	10	49	36	60	noncoding
855	supercont10.5	NCU07193T0_AS	Novel_transcript_1009	-	6279502	6281561	10	24	10	14	13	36	noncoding
856	supercont10.5	NCr_lncRNA_1010		-	6325391	6327752	1	5	5	3	8	4	noncoding		n_tetrasperma
857	supercont10.5	NCr_lncRNA_1011		-	6343316	6343943	29	4	22	12	2	23	noncoding		n_tetrasperma
858	supercont10.6	NCU07140T0_AS	Novel_transcript_1012	-	9236	11704	7	16	9	4	15	25	noncoding
859	supercont10.6	NCU07136T0_AS	Novel_transcript_1013	-	29955	31007	7	13	16	4	3	12	noncoding
860	supercont10.6	NCr_lncRNA_1014		-	173164	174500	1	3	1	1	6	10	noncoding		n_tetrasperma
861	supercont10.6	NCr_lncRNA_1015		-	179248	180742	21	25	18	29	37	52	noncoding		n_tetrasperma
862	supercont10.6	NCU07050T0_AS	Novel_transcript_1017	-	353699	358243	28	62	22	53	38	141	noncoding
863	supercont10.6	NCr_lncRNA_1018		-	489290	491751	31	35	14	24	22	56	noncoding		n_tetrasperma
864	supercont10.6	NCr_lncRNA_1019		-	492040	493189	8	12	8	12	4	13	noncoding		n_tetrasperma
865	supercont10.6	NCr_lncRNA_1020		-	522394	524147	4	14	9	21	5	11	noncoding		n_tetrasperma
866	supercont10.6	NCr_lncRNA_1021		-	605487	607860	3	7	7	12	13	21	noncoding		n_tetrasperma
867	supercont10.6	NCU12081T0_AS	Novel_transcript_1022	-	609155	612914	4	17	3	12	25	16	noncoding
868	supercont10.6	NCr_lncRNA_1024		-	699068	700494	57275	36291	37439	56393	40923	50721	noncoding		n_tetrasperma
869	supercont10.6	NCr_lncRNA_1025		-	896472	898590	5	20	15	19	6	6	noncoding		n_tetrasperma
870	supercont10.6	NCU04825T0_AS	Novel_transcript_1026	-	953481	955502	10	18	4	10	4	9	noncoding
871	supercont10.6	NCr_lncRNA_1027		-	972029	974886	8	9	12	17	9	10	noncoding		n_tetrasperma
872	supercont10.6	NCr_lncRNA_1028		-	983820	984835	3	12	5	10	15	11	noncoding		n_tetrasperma
873	supercont10.6	NCr_lncRNA_1029		-	988270	989297	3	17	2	8	3	6	noncoding		n_tetrasperma
874	supercont10.6	NCr_lncRNA_1030		-	991588	992844	21	39	4	9	13	22	noncoding		n_tetrasperma
875	supercont10.6	NCr_lncRNA_1031		-	1042866	1046522	75	176	97	141	111	240	noncoding
876	supercont10.6	NCU04850T0_AS	Novel_transcript_1032	-	1067528	1069701	22	57	15	34	41	61	noncoding
877	supercont10.6	NCU09786T0_AS	Novel_transcript_1034	-	1112910	1113727	5	13	6	19	16	26	noncoding
878	supercont10.6	NCU05589T0_AS	Novel_transcript_1036	-	1411786	1412383	6	8	10	2	10	30	noncoding
879	supercont10.6	NCr_lncRNA_1037		-	1485201	1485520	32	36	133	148	34	68	noncoding		n_tetrasperma
880	supercont10.6	NCU05563T0_AS	Novel_transcript_1039	-	1508682	1512159	17	31	21	33	23	48	noncoding
881	supercont10.6	NCr_lncRNA_1040		-	1527550	1528996	740	915	329	514	835	1145	noncoding		n_tetrasperma
882	supercont10.6	NCU05555T0_AS	Novel_transcript_1041	-	1533721	1534925	1	27	6	12	2	11	noncoding
883	supercont10.6	NCr_lncRNA_1042		-	1640054	1642127	80	229	76	179	121	208	noncoding		n_tetrasperma
884	supercont10.6	NCr_lncRNA_1043		-	1682880	1684621	23	56	21	61	25	76	noncoding		n_tetrasperma
885	supercont10.6	NCU05495T0_AS	Novel_transcript_1045	-	1732951	1733959	3	7	1	8	13	14	noncoding
886	supercont10.6	NCr_lncRNA_1046		-	1933795	1934741	277	297	355	409	389	765	noncoding		n_tetrasperma
887	supercont10.6	NCU04060T0_AS	Novel_transcript_1047	-	2017272	2020166	6	25	15	22	12	23	noncoding
888	supercont10.6	NCr_lncRNA_1048		-	2028160	2029401	19	19	27	23	19	51	noncoding
889	supercont10.6	NCU04033T0_AS	Novel_transcript_1049	-	2120871	2124116	7	5	2	15	5	13	noncoding
890	supercont10.6	NCr_lncRNA_1050		-	2239914	2242008	6	25	7	16	8	16	noncoding		n_tetrasperma
891	supercont10.6	NCr_lncRNA_1052		-	2353058	2354837	0	11	12	41	16	19	noncoding		n_tetrasperma
892	supercont10.6	NCU03940T0_AS	Novel_transcript_1053	-	2444466	2445987	7	5	6	13	13	8	noncoding
893	supercont10.6	NCr_lncRNA_1055		-	2500921	2503363	16	23	21	20	13	54	noncoding
894	supercont10.6	NCU03913T0_AS	Novel_transcript_1056	-	2511458	2513214	2	20	11	17	10	17	noncoding
895	supercont10.6	NCU03911T0_AS	Novel_transcript_1057	-	2514126	2515411	16	32	8	12	31	24	noncoding
896	supercont10.6	NCU12118T0_AS	Novel_transcript_1059	-	2565109	2567018	11	16	8	22	9	28	noncoding
897	supercont10.6	NCU03888T0_AS	Novel_transcript_1060	-	2582789	2586824	34	110	68	57	40	118	noncoding
898	supercont10.6	NCr_lncRNA_1061		-	2608636	2610460	23	57	49	28	51	34	noncoding		n_tetrasperma
899	supercont10.6	NCU05996T0_AS	Novel_transcript_1062	-	3143511	3145324	13	26	27	23	38	76	noncoding
900	supercont10.6	NCU05980T0_AS	Novel_transcript_1063	-	3206656	3209324	43	95	74	78	56	134	noncoding
901	supercont10.6	NCr_lncRNA_1064		-	3291211	3293321	2	14	11	10	8	10	noncoding		n_tetrasperma
902	supercont10.6	NCU05950T0_NCU05949T0_AS	Novel_transcript_1065	-	3348520	3349676	2	14	2	11	1	4	noncoding
903	supercont10.6	NCU05933T0_AS	Novel_transcript_1066	-	3422724	3423736	0	6	0	11	14	1	noncoding
904	supercont10.6	NCU05914T0_AS	Novel_transcript_1068	-	3485707	3487385	527	1985	924	1123	693	1744	noncoding
905	supercont10.6	NCr_lncRNA_1071		-	3854250	3855796	18	5	6	14	3	3	noncoding		n_tetrasperma
906	supercont10.6	NCr_lncRNA_1072		-	4028754	4028843	4	14	12	25	25	5	noncoding		n_tetrasperma
907	supercont10.6	NCU12152T0_AS	Novel_transcript_1074	-	4130056	4131359	12	9	10	7	12	5	noncoding
908	supercont10.7	NCU05880T0_AS	Novel_transcript_1075	-	107555	109798	9	8	0	4	8	14	noncoding
909	supercont10.7	NCU05853T0_NCU05852T0_NCU05851T0_AS	Novel_transcript_1076	-	195944	203112	48	51	119	192	50	66	noncoding
910	supercont10.7	NCr_lncRNA_1077		-	409204	410138	12	12	6	8	4	16	noncoding		n_tetrasperma
911	supercont10.7	NCU08157T0_NCU08156T0_AS	Novel_transcript_1078	-	686063	689744	237	522	197	405	303	678	noncoding
912	supercont10.7	NCU08134T0_AS	Novel_transcript_1080	-	769279	770448	14	43	11	30	19	32	noncoding
913	supercont10.7	NCr_lncRNA_1081		-	789357	790562	7	20	9	23	10	11	noncoding		n_tetrasperma
914	supercont10.7	NCU02226T0_NCU02227T0_AS	Novel_transcript_1083	-	986625	988135	8	26	16	18	8	20	noncoding
915	supercont10.7	NCU02314T0_AS_A	Novel_transcript_1084	-	1292110	1293561	3	10	8	8	9	14	noncoding
916	supercont10.7	NCU02314T0_AS_B	Novel_transcript_1085	-	1293823	1297009	10	22	16	27	14	31	noncoding
917	supercont10.7	NCU02376T0_AS	Novel_transcript_1086	-	1542727	1545801	4	9	7	13	8	22	noncoding
918	supercont10.7	NCU02436T0_AS	Novel_transcript_1088	-	1765512	1766661	38	125	45	93	108	120	noncoding
919	supercont10.7	NCU02453T0_AS	Novel_transcript_1089	-	2128771	2130390	10	29	11	16	17	48	noncoding
920	supercont10.7	NCU02455T0_AS	Novel_transcript_1090	-	2132573	2133803	17	12	0	10	3	10	noncoding
921	supercont10.7	NCU06078T0_AS	Novel_transcript_1091	-	2367891	2370054	5	17	4	11	9	8	noncoding
922	supercont10.7	NCU06080T0_AS	Novel_transcript_1092	-	2377742	2379329	33	54	40	106	30	118	noncoding
923	supercont10.7	NCU06099T0_AS	Novel_transcript_1093	-	2458535	2459399	4257	7598	4920	4694	4386	13270	noncoding
924	supercont10.7	NCU06109T0_AS	Novel_transcript_1094	-	2480184	2485467	153	389	159	352	190	526	noncoding
925	supercont10.7	NCU06150T0_NCU06150T1_AS	Novel_transcript_1096	-	2627250	2628094	541	4617	1602	1645	2369	5847	noncoding
926	supercont10.7	NCU06167T0_AS	Novel_transcript_1098	-	2672043	2674454	7	20	10	32	7	13	noncoding
927	supercont10.7	NCU09710T0_AS	Novel_transcript_1099	-	2863540	2864498	2	9	5	15	2	18	noncoding
928	supercont10.7	NCU09421T0_AS	Novel_transcript_1100	-	3077819	3079047	14	49	22	38	42	56	noncoding
929	supercont10.7	NCU12033T0_NCU12034T0_AS	Novel_transcript_1101	-	3143931	3145524	1	14	5	4	15	19	noncoding
930	supercont10.7	NCr_lncRNA_1102		-	3369743	3372266	4	17	1	19	10	7	noncoding		n_tetrasperma
931	supercont10.7	NCr_lncRNA_1103		-	3372575	3374001	4	8	3	8	12	11	noncoding		n_tetrasperma
932	supercont10.7	NCr_lncRNA_1105		-	3670318	3671297	2	7	12	27	7	8	noncoding		n_tetrasperma
933	supercont10.7	NCr_lncRNA_1106		-	3683072	3684529	1	10	8	10	3	8	noncoding		n_tetrasperma
934	supercont10.7	NCr_lncRNA_1107		-	3691396	3691994	4	11	7	15	6	12	noncoding		n_tetrasperma
935	supercont10.7	NCr_lncRNA_1109		-	3704366	3706383	17	30	3	13	6	25	noncoding		chaetomium_globosum,n_tetrasperma
936	supercont10.7	NCU09057T0_AS	Novel_transcript_1110	-	3771496	3771773	121	275	178	147	134	330	noncoding
937	supercont10.7	NCU09050T0_AS	Novel_transcript_1111	-	3799011	3800303	15	28	39	52	15	53	noncoding
938	supercont10.7	NCr_lncRNA_1112		-	3861485	3862967	1	0	3	1	0	4	noncoding		n_tetrasperma
939	supercont10.7	NCU12057T0_AS	Novel_transcript_1113	-	4169410	4171041	8	29	9	29	9	17	noncoding
940	supercont10.5	NCU04289T0_AS	Novel_transcript_439	+	5509691	5510855	2320	10225	2957	4482	2778	8231	noncoding	Rnase MRP
941	supercont10.1	NCr_lncRNA_121		+	7976253	7976310	8	0	4	1	0	6	noncoding	rRNA
942	supercont10.2	NCr_lncRNA_163		+	1465505	1465629	15626	12354	14310	6785	10617	4001	noncoding	rRNA
943	supercont10.2	NCr_lncRNA_201		+	3791402	3791458	2	3	7	241	3	0	noncoding	rRNA
944	supercont10.4	NCU08804T0_AS	Novel_transcript_343	+	5194991	5196396	1072	952	1131	507	970	400	noncoding	rRNA
945	supercont10.1	NCr_lncRNA_687		-	8057757	8057884	22529	77993	39506	62578	16085	19138	noncoding	rRNA
946	supercont10.1	NCr_lncRNA_708		-	9266868	9266995	1	4	4	21	4	5	noncoding	rRNA
947	supercont10.2	NCU06833T0_AS	Novel_transcript_740	-	1833037	1834334	0	17	2	46	2	9	noncoding	rRNA
948	supercont10.2	NCr_lncRNA_774		-	4047313	4047395	20	4	1	4	14	43	noncoding	rRNA
949	supercont10.2	NCr_lncRNA_776		-	4151749	4152404	181	23	16	44	13	10	noncoding	rRNA
950	supercont10.3	NCU09498T0_AS	Novel_transcript_785	-	121039	122276	24	32	5	15	20	52	noncoding	rRNA
951	supercont10.3	NCU00292T0_AS_A	Novel_transcript_829	-	3336847	3337807	78	106	100	418	122	137	noncoding	rRNA
952	supercont10.3	NCr_lncRNA_849		-	5001489	5001572	7	25	22	100	32	31	noncoding	rRNA
953	supercont10.4	NCr_lncRNA_865		-	1655539	1655967	5437	2930	3982	3272	3436	3500	noncoding	rRNA
954	supercont10.4	NCr_lncRNA_904		-	5167752	5169825	38	78	8	31	5	65	noncoding	rRNA
955	supercont10.5	NCr_lncRNA_940		-	1600422	1600521	7118	7861	8415	4913	4285	5115	noncoding	rRNA
956	supercont10.6	NCr_lncRNA_1023		-	690120	690232	46	76	72	98	62	43	noncoding	rRNA
957	supercont10.2	NCU01542T0_AS	Novel_transcript_189	+	3134506	3136231	9221	46499	24352	21751	10453	58577	noncoding	snoRNA
958	supercont10.6	NCr_lncRNA_500		+	3199396	3201679	34736	56655	30375	32997	26265	74337	noncoding	snoRNA
959	supercont10.1	NCU09135T0_NCU09136T0_AS	Novel_transcript_648	-	5457379	5459496	8031	7417	5085	7329	6941	13335	noncoding	snoRNa
960	supercont10.1	NCr_lncRNA_5		+	393027	393153	17	28	6	31	11	47	noncoding	tRNA
961	supercont10.1	NCr_lncRNA_37		+	2271340	2271497	518	1168	608	663	628	1114	noncoding	tRNA
962	supercont10.1	NCr_lncRNA_38		+	2367379	2367866	3	9	5	6	3	24	noncoding	tRNA
963	supercont10.1	NCr_lncRNA_74		+	4983581	4983684	9	23	4	5	1	18	noncoding	tRNA
964	supercont10.1	NCU08361T0_AS	Novel_transcript_82	+	5626300	5627103	8	30	8	7	10	33	noncoding	tRNA
965	supercont10.1	NCr_lncRNA_133		+	8577928	8580612	795	259	927	372	551	247	noncoding	tRNA
966	supercont10.1	NCr_lncRNA_136		+	8818365	8820443	18	9	25	56	12	33	noncoding	tRNA
967	supercont10.1	NCU02840T0_AS	Novel_transcript_138	+	8944266	8944961	151	173	230	288	166	349	noncoding	tRNA
968	supercont10.2	NCr_lncRNA_154		+	486357	486858	13	16	29	18	9	27	noncoding	tRNA
969	supercont10.2	NCr_lncRNA_159		+	777084	777317	59	27	85	42	42	10	noncoding	tRNA
970	supercont10.2	NCr_lncRNA_160		+	795756	795914	13	31	23	16	9	41	noncoding	tRNA
971	supercont10.2	NCr_lncRNA_162		+	1443114	1444063	68	130	64	64	62	164	noncoding	tRNA
972	supercont10.3	NCr_lncRNA_207		+	31572	31825	3	11	4	4	17	13	noncoding	tRNA
973	supercont10.3	NCU09163T0_AS	Novel_transcript_210	+	219436	221828	14	48	8	25	26	105	noncoding	tRNA
974	supercont10.3	NCU09174T0_AS	Novel_transcript_211	+	252846	253451	11	9	14	14	4	11	noncoding	tRNA
975	supercont10.3	NCr_lncRNA_231		+	1597916	1598061	49	104	40	51	33	109	noncoding	tRNA
976	supercont10.3	NCr_lncRNA_252		+	3295571	3295831	15	14	6	4	1	14	noncoding	tRNA
977	supercont10.3	NCr_lncRNA_267		+	4447206	4447281	9	19	8	6	1	20	noncoding	tRNA
978	supercont10.4	NCU07893T0_AS	Novel_transcript_298	+	1434039	1435787	240	612	200	498	217	579	noncoding	tRNA
979	supercont10.4	NCr_lncRNA_304		+	1975110	1975259	29	35	26	15	29	37	noncoding	tRNA
980	supercont10.4	NCr_lncRNA_311		+	3083336	3083479	13	31	12	19	12	31	noncoding	tRNA
981	supercont10.4	NCU07028T0_AS	Novel_transcript_338	+	4963763	4966155	25	53	30	49	15	13	noncoding	tRNA
982	supercont10.4	NCr_lncRNA_340		+	5165189	5168288	143	413	141	245	231	236	noncoding	tRNA
983	supercont10.5	NCr_lncRNA_357		+	362903	363534	321	451	196	129	332	225	noncoding	tRNA
984	supercont10.5	NCr_lncRNA_360		+	481941	482035	3	4	10	8	5	23	noncoding	tRNA
985	supercont10.5	NCr_lncRNA_444		+	6242720	6242865	105	22	66	15	35	35	noncoding	tRNA
986	supercont10.6	NCr_lncRNA_467		+	1139277	1139413	16	30	29	23	14	26	noncoding	tRNA
987	supercont10.6	NCr_lncRNA_470		+	1412526	1412581	16	16	7	23	3	38	noncoding	tRNA
988	supercont10.6	NCU03966T0_AS	Novel_transcript_486	+	2367157	2368316	0	1	10	15	0	4	noncoding	tRNA
989	supercont10.6	NCr_lncRNA_487		+	2433629	2434102	55	97	59	22	5	91	noncoding	tRNA
990	supercont10.6	NCr_lncRNA_512		+	3777511	3777585	203	100	157	132	124	80	noncoding	tRNA
991	supercont10.7	NCr_lncRNA_522		+	387698	387924	18	37	15	30	18	33	noncoding	tRNA
992	supercont10.7	NCr_lncRNA_528		+	615939	616371	6	20	11	12	2	22	noncoding	tRNA
993	supercont10.7	NCr_lncRNA_550		+	2615510	2615648	25	71	42	14	34	25	noncoding	tRNA
994	supercont10.7	NCr_lncRNA_557		+	3260040	3260469	10	18	5	6	3	34	noncoding	tRNA
995	supercont10.7	NCr_lncRNA_560		+	3306647	3306938	7	17	10	5	8	16	noncoding	tRNA
996	supercont10.1	NCr_lncRNA_580		-	419948	420113	8	6	1	16	4	0	noncoding	tRNA
997	supercont10.1	NCr_lncRNA_598		-	1579045	1579553	117	31	131	58	82	69	noncoding	tRNA
998	supercont10.1	NCr_lncRNA_612		-	2539138	2539315	9	8	4	9	11	11	noncoding	tRNA
999	supercont10.1	NCr_lncRNA_670		-	7100699	7100787	30	6	3	2	5	8	noncoding	tRNA
1000	supercont10.1	NCr_lncRNA_690		-	8189516	8189616	6	10	22	12	14	10	noncoding	tRNA
1001	supercont10.2	NCr_lncRNA_766		-	3415074	3415331	10	25	38	20	9	37	noncoding	tRNA
1002	supercont10.2	NCr_lncRNA_770		-	3766398	3766677	50	81	170	19	37	135	noncoding	tRNA
1003	supercont10.3	NCr_lncRNA_788		-	295274	295368	10	4	13	10	0	15	noncoding	tRNA
1004	supercont10.3	NCr_lncRNA_816		-	2554193	2554607	15	24	14	10	5	9	noncoding	tRNA
1005	supercont10.3	NCr_lncRNA_823		-	2993863	2993982	13	12	8	23	11	9	noncoding	tRNA
1006	supercont10.3	NCr_lncRNA_824		-	3007734	3008516	15	12	12	23	8	7	noncoding	tRNA
1007	supercont10.4	NCU06348T0_AS	Novel_transcript_879	-	2824047	2824555	9	20	10	3	5	17	noncoding	tRNA
1008	supercont10.4	NCr_lncRNA_902		-	5003296	5003584	11	28	19	32	7	19	noncoding	tRNA
1009	supercont10.4	NCr_lncRNA_907		-	5332188	5333006	10	29	20	9	9	15	noncoding	tRNA
1010	supercont10.5	NCr_lncRNA_968		-	3269536	3270106	14	26	18	35	23	47	noncoding	tRNA
1011	supercont10.5	NCr_lncRNA_974		-	3610393	3610471	29	31	28	22	12	48	noncoding	tRNA
1012	supercont10.5	NCr_lncRNA_978		-	3898944	3899217	33	16	16	28	36	12	noncoding	tRNA
1013	supercont10.5	NCr_lncRNA_993		-	4938948	4939447	61	87	100	42	57	156	noncoding	tRNA
1014	supercont10.5	NCr_lncRNA_999		-	5189176	5189714	7	17	4	9	4	16	noncoding	tRNA
1015	supercont10.6	NCU09781T0_AS	Novel_transcript_1033	-	1097740	1098692	29	26	15	22	14	64	noncoding	tRNA
1016	supercont10.6	NCU05653T0_AS	Novel_transcript_1035	-	1196130	1197108	1	15	7	30	4	6	noncoding	tRNA
1017	supercont10.6	NCr_lncRNA_1038		-	1507843	1508140	16	92	51	66	27	64	noncoding	tRNA
1018	supercont10.6	NCr_lncRNA_1067		-	3424116	3424255	11	2	10	23	1	25	noncoding	tRNA
1019	supercont10.6	NCr_lncRNA_1069		-	3549970	3550077	8	10	1	20	6	18	noncoding	tRNA
1020	supercont10.6	NCr_lncRNA_1070		-	3734945	3735102	30	462	42	144	60	258	noncoding	tRNA
1021	supercont10.6	NCr_lncRNA_1073		-	4096949	4097560	61	119	76	133	73	147	noncoding	tRNA
1022	supercont10.7	NCr_lncRNA_1087		-	1608536	1608689	13	21	3	11	6	21	noncoding	tRNA
1023	supercont10.7	NCr_lncRNA_1097		-	2628784	2628977	30	2	27	14	25	45	noncoding	tRNA
1024	supercont10.7	NCr_lncRNA_1104		-	3483589	3483696	23	16	33	18	30	23	noncoding	tRNA
1025	supercont10.7	NCr_lncRNA_1108		-	3703215	3704109	5	8	5	12	15	6	noncoding	tRNA
1026	supercont10.7	NCU09565T0_AS	Novel_transcript_558	+	3267529	3269538	6819	7120	11138	8060	8969	7982	noncoding	U1
1027	supercont10.3	NCr_lncRNA_846		-	4663590	4663997	4178	11260	18470	30114	16856	11926	noncoding	U1
1028	supercont10.5	NCr_lncRNA_1006		-	5917636	5918156	7989	10305	6388	14120	7117	22393	noncoding	U1
1029	supercont10.6	NCr_lncRNA_1016		-	323453	324113	1880	13049	5462	11353	2422	21060	noncoding	U1
1030	supercont10.1	NCr_lncRNA_142		+	9344897	9345904	5628	15777	0	6883	10233	16645	noncoding	U3
1031	supercont10.2	NCr_lncRNA_203		+	3835921	3836702	324	370	584	443	354	4638	noncoding	U3
1032	supercont10.1	NCr_lncRNA_123		+	8151158	8152641	147307	58739	72295	152820	128170	129016	noncoding	U5
1033	supercont10.2	NCr_lncRNA_164		+	1551892	1552185	171	297	210	112	43	459	noncoding	U6
1034	supercont10.6	NCr_lncRNA_472		+	1554734	1555498	12	12	1	24	8	40	noncoding	U6
1035	supercont10.2	NCr_lncRNA_174		+	2454407	2454731	8582	15343	36861	114594	66354	61496	noncoding	other ncRNA
Novel Transcripts predicted to have coding potential
1	supercont10.1	Novel_transcript_34		+	2147196	2148051	4	12	6	7	10	23	coding
2	supercont10.1	Novel_transcript_40		+	2474476	2476081	4	11	322	430	3	24	coding
3	supercont10.1	NCU02630T0_AS	Novel_transcript_50	+	2989151	2991840	27	43	15	25	15	36	coding
4	supercont10.1	Novel_transcript_80		+	5499348	5499948	1	16	8	20	17	25	coding
5	supercont10.1	NCU08334T0_AS	Novel_transcript_84	+	5715083	5717270	1	6	1	11	6	21	coding
6	supercont10.1	NCU09209T0_AS	Novel_transcript_88	+	5845343	5847319	11	33	18	18	19	38	coding
7	supercont10.1	NCU00730T0_AS	Novel_transcript_112	+	7392043	7393397	21	32	26	30	16	44	coding
8	supercont10.1	NCU11538T0_AS	Novel_transcript_117	+	7776062	7779868	4	27	14	22	17	28	coding
9	supercont10.2	Novel_transcript_149		+	374630	376666	7	43	21	36	37	73	coding
10	supercont10.2	NCU05342T0_AS	Novel_transcript_161	+	1373649	1375777	6	30	7	12	5	28	coding
11	supercont10.2	Novel_transcript_180		+	2658328	2663090	54	98	60	99	59	84	coding
12	supercont10.2	Novel_transcript_182		+	2929945	2930671	10	21	5	14	1	15	coding
13	supercont10.2	Novel_transcript_183		+	2980134	2981441	4	7	9	18	2	8	coding
14	supercont10.2	Novel_transcript_185		+	3043511	3043630	5	1	12	4	5	22	coding
15	supercont10.2	Novel_transcript_188		+	3092616	3094599	8	26	7	7	3	17	coding
16	supercont10.2	Novel_transcript_192		+	3237630	3239522	7	15	13	30	4	15	coding
17	supercont10.2	Novel_transcript_193		+	3272751	3274169	9	7	7	14	10	8	coding
18	supercont10.2	NCU08473T0_AS	Novel_transcript_197	+	3531348	3532766	21	44	28	65	17	81	coding
19	supercont10.2	NCU08463T0_AS	Novel_transcript_198	+	3560989	3564348	20	26	1	30	19	20	coding
20	supercont10.2	Novel_transcript_200		+	3761901	3764472	17	41	19	24	29	58	coding
21	supercont10.3	Novel_transcript_229		+	1297407	1300006	4	8	21	22	7	11	coding
22	supercont10.3	NCU00298T0_AS	Novel_transcript_254	+	3354538	3357139	12387	20057	10820	15256	14694	25249	coding
23	supercont10.3	NCU00468T0_AS	Novel_transcript_264	+	3966609	3968165	4	16	10	12	2	8	coding
24	supercont10.4	Novel_transcript_296		+	1244215	1245136	2	6	4	13	11	22	coding
25	supercont10.4	NCU09732T0_AS	Novel_transcript_305	+	1992529	1994423	11	21	12	10	12	10	coding
26	supercont10.5	NCU01290T0_AS	Novel_transcript_399	+	3538875	3541671	7	23	16	14	18	22	coding
27	supercont10.5	NCU04095T0_AS	Novel_transcript_423	+	4802238	4804276	6	7	5	11	13	26	coding
28	supercont10.6	Novel_transcript_448		+	181055	183339	11	32	25	15	18	61	coding
29	supercont10.6	Novel_transcript_452		+	491937	493703	17	28	34	44	27	39	coding
30	supercont10.6	Novel_transcript_475		+	1722889	1727913	2009	2035	738	1423	2016	3641	coding
31	supercont10.6	NCU05908T0_NCU05907T0_AS	Novel_transcript_503	+	3500777	3503524	80	206	110	240	170	381	coding
32	supercont10.7	Novel_transcript_538		+	1123848	1126197	2	0	230	555	19	20	coding
33	supercont10.1	NCU09911T0_AS	Novel_transcript_573	-	53449	54454	3	14	13	13	6	12	coding
34	supercont10.1	NCU11454T0_AS	Novel_transcript_601	-	1772712	1773965	17	34	16	22	9	19	coding
35	supercont10.1	Novel_transcript_604		-	1925447	1928075	8	25	10	18	12	23	coding
36	supercont10.1	NCU09213T0_AS	Novel_transcript_654	-	5867747	5870989	15	53	18	35	12	69	coding
37	supercont10.1	NCU00857T0_AS	Novel_transcript_668	-	6939609	6944849	36	50	24	52	46	45	coding
38	supercont10.1	NCU03013T0_AS	Novel_transcript_693	-	8441434	8443005	9	11	7	13	5	12	coding
39	supercont10.1	NCU02847T0_AS	Novel_transcript_699	-	8925058	8926637	8	8	6	6	6	19	coding
40	supercont10.1	Novel_transcript_700		-	8987748	8989905	17	38	26	67	11	35	coding
41	supercont10.1	Novel_transcript_701		-	8990262	8991211	8	9	22	43	8	18	coding
42	supercont10.1	Novel_transcript_702		-	9001142	9002727	6	15	17	29	7	7	coding
43	supercont10.1	Novel_transcript_712		-	9424754	9425880	5	27	3	10	7	18	coding
44	supercont10.2	Novel_transcript_721		-	352882	354805	15	31	5	27	35	22	coding
45	supercont10.2	NCU10152T0_AS	Novel_transcript_723	-	427230	429205	6	11	6	7	1	18	coding
46	supercont10.2	NCU05368T0_AS	Novel_transcript_732	-	1430871	1432450	3	32	19	13	16	29	coding
47	supercont10.2	Novel_transcript_734		-	1616177	1617131	7	30	13	38	8	37	coding
48	supercont10.2	Novel_transcript_737		-	1643503	1644029	6	23	10	35	16	68	coding
49	supercont10.2	Novel_transcript_738		-	1766463	1768921	20	32	11	20	23	38	coding
50	supercont10.2	NCU06817T0_AS	Novel_transcript_741	-	1865651	1867592	4	7	4	7	13	35	coding
51	supercont10.2	Novel_transcript_745		-	2226910	2228983	13	19	16	32	14	61	coding
52	supercont10.2	Novel_transcript_757		-	2660223	2662363	4	8	4	11	13	30	coding
53	supercont10.2	NCU11934T0_AS	Novel_transcript_760	-	2945763	2948974	1495	2082	1862	3082	2231	3708	coding
54	supercont10.2	NCU01591T0_AS	Novel_transcript_761	-	3010428	3012620	5	13	7	14	3	5	coding
55	supercont10.2	NCU01589T0_AS	Novel_transcript_762	-	3015222	3016702	5	22	15	33	28	30	coding
56	supercont10.3	Novel_transcript_790		-	647752	648832	6	19	6	5	11	13	coding
57	supercont10.3	NCU06480T0_AS	Novel_transcript_797	-	1554880	1555987	0	12	7	4	7	10	coding
58	supercont10.3	Novel_transcript_798		-	1556323	1557857	1	5	1	5	3	5	coding
59	supercont10.3	Novel_transcript_814		-	2476497	2479572	14	26	30	33	27	51	coding
60	supercont10.3	NCU00355T0_AS	Novel_transcript_833	-	3561227	3564593	10	19	12	25	16	39	coding
61	supercont10.3	NCU08563T0_AS	Novel_transcript_848	-	4902355	4904549	15	28	9	38	5	33	coding
62	supercont10.4	Novel_transcript_873		-	2543904	2544892	5	10	13	9	1	12	coding
63	supercont10.4	Novel_transcript_874		-	2547092	2548708	12	24	3	10	15	48	coding
64	supercont10.4	NCU10101T0_AS	Novel_transcript_911	-	5611151	5616400	87	88	39	114	61	91	coding
65	supercont10.5	Novel_transcript_933		-	1268701	1271794	42	66	17	49	47	73	coding
66	supercont10.5	NCU04657T0_AS	Novel_transcript_934	-	1314099	1316912	17	20	6	27	16	41	coding
67	supercont10.5	Novel_transcript_949		-	2151871	2156094	42	156	99	141	96	236	coding
68	supercont10.5	Novel_transcript_950		-	2196964	2199070	7	10	6	8	13	9	coding
69	supercont10.5	NCU03748T0_AS	Novel_transcript_956	-	2288597	2290807	12	14	12	14	2	52	coding
70	supercont10.5	NCU01351T0_AS	Novel_transcript_976	-	3744313	3745566	2	7	11	17	11	14	coding
71	supercont10.5	Novel_transcript_988		-	4572114	4574916	17	75	20	39	34	30	coding
72	supercont10.6	Novel_transcript_1044		-	1726636	1728305	18	20	6	25	14	52	coding
73	supercont10.6	NCU03991T0_AS	Novel_transcript_1051	-	2266732	2269690	27	39	14	30	21	37	coding
74	supercont10.6	NCU03924T0_AS	Novel_transcript_1054	-	2486893	2488238	4	8	0	14	12	12	coding
75	supercont10.6	Novel_transcript_1058		-	2548645	2550876	13	45	39	42	20	43	coding
76	supercont10.7	NCU08148T0_AS	Novel_transcript_1079	-	714090	718593	140	363	122	253	110	303	coding
77	supercont10.7	NCU08130T0_AS	Novel_transcript_1082	-	792096	793126	30	62	17	17	37	59	coding
78	supercont10.7	NCU06143T0_AS	Novel_transcript_1095	-	2597242	2602198	41	114	42	87	65	105	coding
