# Supplementary material for: Natural Antisense Transcripts and Long Non-Coding RNA in Neurospora crassa
Source: PLoS One. 2014 Mar 12;9(3):e91353. doi: 10.1371/journal.pone.0091353 (PMC3951366; doi:10.1371/journal.pone.0091353)
Supplement: Table S3 — List of previously annotated sense/antisense pairs. (XLSX) [file pone.0091353.s005.xlsx]

## Sheet: Sheet1
No:	Contig	Transcript_id	Start	End	Transcript_id	Start	End	Type of overlap	Number of nucleotides overlap
1	supercont10.1	NCU02162T0	1042474	1044463	NCU02161T0	1043595	1045998	Three prime overlap	868
2	supercont10.2	NCU01785T0	2448234	2449705	NCU11926T0	2448888	2449840	Three prime overlap	817
3	supercont10.1	NCU11197T0	6552624	6553789	NCU00966T0	6553004	6555006	Three prime overlap	785
4	supercont10.4	NCU04407T0	3465528	3468122	NCU04406T0	3467349	3469984	Three prime overlap	773
5	supercont10.4	NCU04409T0	3463082	3464543	NCU04408T0	3463790	3465156	Three prime overlap	753
6	supercont10.7	NCU12015T0	2620537	2622375	NCU06149T0	2621645	2624695	Three prime overlap	730
7	supercont10.1	NCU09368T0	3566627	3569405	NCU09367T0	3568677	3575583	Three prime overlap	728
8	supercont10.5	NCU01122T0	2969143	2972943	NCU01123T0	2972222	2973814	Three prime overlap	721
9	supercont10.2	NCU01526T0	3188073	3189479	NCU01525T0	3188786	3191620	Three prime overlap	693
10	supercont10.5	NCU06646T0	4110834	4111871	NCU06647T0	4111242	4113057	Three prime overlap	629
11	supercont10.3	NCU00230T0	3093225	3096552	NCU11842T0	3095962	3097269	Three prime overlap	590
12	supercont10.1	NCU03295T0	5217254	5220014	NCU03296T0	5219437	5221304	Three prime overlap	577
13	supercont10.7	NCU05901T0	27193	34190	NCU05900T0	33615	35109	Three prime overlap	575
14	supercont10.4	NCU06997T0	4825057	4826345	NCU06998T0	4825787	4827522	Three prime overlap	558
15	supercont10.6	NCU03969T0	2356590	2357129	NCU12116T0	2355513	2357126	Five prime overlap	536
16	supercont10.1	NCU11519T0	6635191	6636648	NCU10847T0	6636162	6638097	Three prime overlap	486
17	supercont10.5	NCU01442T0	4728904	4731517	NCU01441T0	4731058	4732285	Three prime overlap	459
18	supercont10.2	NCU01844T0	2190249	2191900	NCU01843T0	2191451	2193999	Three prime overlap	449
19	supercont10.7	NCU09283T0	4166147	4167651	NCU09284T0	4167207	4168843	Three prime overlap	444
20	supercont10.1	NCU02780T0	9218761	9220135	NCU02779T0	9219716	9220837	Three prime overlap	419
21	supercont10.5	NCU09691T0	822372	823541	NCU09690T0	823122	824926	Three prime overlap	419
22	supercont10.1	NCU11525T0	6977214	6979253	NCU00845T0	6978843	6980367	Three prime overlap	410
23	supercont10.4	NCU05291T0	5444177	5445740	NCU05290T0	5445332	5446518	Three prime overlap	408
24	supercont10.7	NCU12011T0	2239833	2240935	NCU06038T0	2240530	2241601	Three prime overlap	405
25	supercont10.5	NCU03836T0	2569105	2570896	NCU03837T0	2570501	2572560	Three prime overlap	395
26	supercont10.4	NCU08029T0	3965840	3967292	NCU08030T0	3966904	3968186	Three prime overlap	388
27	supercont10.6	NCU05138T0	3598382	3600069	NCU05137T0	3599681	3602445	Three prime overlap	388
28	supercont10.5	NCU03624T0	1885578	1888058	NCU03625T0	1887672	1889530	Three prime overlap	386
29	supercont10.2	NCU06790T0	1931000	1933110	NCU06789T0	1932736	1933530	Three prime overlap	374
30	supercont10.1	NCU03121T0	4632331	4635545	NCU03122T1	4635185	4637489	Three prime overlap	360
31	supercont10.5	NCU01419T0	4012374	4013807	NCU01420T0	4013454	4015295	Three prime overlap	353
32	supercont10.1	NCU10125T0	6358680	6359316	NCU09880T0	6358980	6360230	Three prime overlap	336
33	supercont10.2	NCU01488T0	3301137	3302594	NCU01489T0	3299470	3301459	Five prime overlap	322
34	supercont10.3	NCU00146T0	2784879	2786766	NCU00147T0	2786454	2787785	Three prime overlap	312
35	supercont10.6	NCU04770T0	757123	760379	NCU04771T0	760075	762034	Three prime overlap	304
36	supercont10.6	NCU04770T0	757123	760379	NCU04771T1	760075	762034	Three prime overlap	304
37	supercont10.6	NCU03961T0	2386581	2388884	NCU03960T0	2388592	2389728	Three prime overlap	292
38	supercont10.5	NCU01447T0	4710146	4711734	NCU01446T0	4711446	4713246	Three prime overlap	288
39	supercont10.6	NCU03853T0	2740104	2742227	NCU03852T0	2741942	2746823	Three prime overlap	285
40	supercont10.2	NCU01512T0	3224560	3226620	NCU01511T0	3226337	3227567	Three prime overlap	283
41	supercont10.3	NCU07550T0	4405142	4406835	NCU07549T0	4406555	4407990	Three prime overlap	280
42	supercont10.2	NCU06751T0	2065046	2066146	NCU06750T0	2065875	2067265	Three prime overlap	271
43	supercont10.1	NCU00570T0	7971417	7972280	NCU00569T0	7972020	7972891	Three prime overlap	260
44	supercont10.4	NCU11707T0	1939923	1940838	NCU09745T0	1940578	1941756	Three prime overlap	260
45	supercont10.3	NCU00418T0	3782186	3783325	NCU00419T0	3783072	3784120	Three prime overlap	253
46	supercont10.4	NCU06285T0	3032738	3036404	NCU06284T0	3036151	3039484	Three prime overlap	253
47	supercont10.2	NCU09461T0	4359894	4361018	NCU09462T0	4360767	4361778	Three prime overlap	251
48	supercont10.1	NCU09129T0	5439572	5440551	NCU09130T0	5440303	5443250	Three prime overlap	248
49	supercont10.7	NCU02432T0	1744262	1746221	NCU02433T0	1745975	1748526	Three prime overlap	246
50	supercont10.3	NCU00469T0	3969279	3970745	NCU00470T0	3970506	3972249	Three prime overlap	239
51	supercont10.4	NCU06354T0	2808450	2809527	NCU06353T0	2809289	2810268	Three prime overlap	238
52	supercont10.2	NCU01648T0	2814505	2817978	NCU01647T0	2817743	2819863	Three prime overlap	235
53	supercont10.6	NCU03860T0	2717924	2719542	NCU03859T0	2719307	2720655	Three prime overlap	235
54	supercont10.5	NCU01364T0	3779544	3781201	NCU01365T0	3780972	3784797	Three prime overlap	229
55	supercont10.2	NCU03427T0	754877	756194	NCU03426T0	755969	758699	Three prime overlap	225
56	supercont10.1	NCU02164T0	1038528	1040752	NCU02163T0	1040528	1041754	Three prime overlap	224
57	supercont10.1	NCU00938T0	6663511	6665574	NCU00937T0	6665356	6667780	Three prime overlap	218
58	supercont10.1	NCU03306T0	5265187	5266068	NCU03307T0	5265852	5267447	Three prime overlap	216
59	supercont10.3	NCU06224T0	1957749	1959171	NCU11313T0	1958957	1959820	Three prime overlap	214
60	supercont10.1	NCU08345T0	5680073	5681214	NCU08344T0	5681004	5682215	Three prime overlap	210
61	supercont10.1	NCU03260T0	5108395	5112538	NCU03261T0	5112329	5113679	Three prime overlap	209
62	supercont10.2	NCU03395T0	860214	861898	NCU03394T0	861695	863321	Three prime overlap	203
63	supercont10.2	NCU06792T0	1926741	1928230	NCU06791T0	1928027	1930542	Three prime overlap	203
64	supercont10.4	NCU04461T0	3280870	3281749	NCU04460T0	3281550	3283289	Three prime overlap	199
65	supercont10.1	NCU02952T0	8603726	8606322	NCU02953T0	8603407	8603922	Five prime overlap	196
66	supercont10.4	NCU05252T0	5595610	5597147	NCU05251T0	5596951	5597851	Three prime overlap	196
67	supercont10.6	NCU09794T0	1151283	1153101	NCU09795T0	1152911	1155780	Three prime overlap	190
68	supercont10.1	NCU02602T0	2870874	2871770	NCU02603T0	2871582	2873288	Three prime overlap	188
69	supercont10.1	NCU01930T0	1982978	1984500	NCU01929T0	1984313	1987622	Three prime overlap	187
70	supercont10.2	NCU01488T0	3301137	3302594	NCU01489T1	3299470	3301324	Five prime overlap	187
71	supercont10.1	NCU01970T0	1827459	1828864	NCU01969T0	1828679	1830214	Three prime overlap	185
72	supercont10.1	NCU00893T0	6847960	6849959	NCU00892T0	6849774	6851678	Three prime overlap	185
73	supercont10.2	NCU01553T0	3104165	3105885	NCU01552T0	3105702	3106954	Three prime overlap	183
74	supercont10.2	NCU01553T0	3104165	3105885	NCU01552T1	3105702	3107023	Three prime overlap	183
75	supercont10.2	NCU09348T0	4192303	4193099	NCU09347T0	4190016	4192485	Five prime overlap	182
76	supercont10.4	NCU09915T0	5296170	5303095	NCU09917T0	5293578	5296349	Five prime overlap	179
77	supercont10.1	NCU02570T0	2764510	2766047	NCU02571T0	2765869	2768169	Three prime overlap	178
78	supercont10.1	NCU02006T0	1699458	1703030	NCU02005T0	1702854	1704325	Three prime overlap	176
79	supercont10.3	NCU08984T0	4134635	4136268	NCU08985T0	4136092	4137398	Three prime overlap	176
80	supercont10.4	NCU08329T0	2386019	2387302	NCU08328T0	2387129	2388463	Three prime overlap	173
81	supercont10.1	NCU02798T0	9083751	9085343	NCU11565T0	9085172	9086180	Three prime overlap	171
82	supercont10.3	NCU00109T0	2647845	2649459	NCU00110T0	2649288	2651747	Three prime overlap	171
83	supercont10.1	NCU03282T0	5171311	5172234	NCU03283T0	5172065	5173185	Three prime overlap	169
84	supercont10.1	NCU03282T0	5171311	5172234	NCU03283T1	5172065	5173390	Three prime overlap	169
85	supercont10.1	NCU02017T0	1663115	1665641	NCU02016T0	1665475	1666902	Three prime overlap	166
86	supercont10.6	NCU04069T0	1996646	1998020	NCU04068T0	1997854	1999324	Three prime overlap	166
87	supercont10.4	NCU06397T0	2647805	2649646	NCU06396T0	2649481	2651040	Three prime overlap	165
88	supercont10.4	NCU06397T1	2647874	2649646	NCU06396T0	2649481	2651040	Three prime overlap	165
89	supercont10.4	NCU08034T0	3975538	3976852	NCU08035T0	3976687	3978316	Three prime overlap	165
90	supercont10.7	NCU02358T0	1497058	1499775	NCU02359T0	1499610	1502323	Three prime overlap	165
91	supercont10.5	NCU01254T0	3383840	3386361	NCU01255T0	3386197	3389647	Three prime overlap	164
92	supercont10.2	NCU03536T0	326358	329804	NCU03535T0	329641	331245	Three prime overlap	163
93	supercont10.7	NCU02402T0	1626083	1630140	NCU02403T0	1629977	1631445	Three prime overlap	163
94	supercont10.7	NCU06118T0	2508668	2511518	NCU06119T0	2511355	2512284	Three prime overlap	163
95	supercont10.1	NCU00867T0	6916005	6917317	NCU00866T0	6917155	6918535	Three prime overlap	162
96	supercont10.2	NCU05377T0	1457886	1460630	NCU05378T0	1460468	1462594	Three prime overlap	162
97	supercont10.5	NCU03760T0	2329787	2330837	NCU03761T0	2330676	2332367	Three prime overlap	161
98	supercont10.1	NCU11186T0	8051171	8052303	NCU00548T0	8052143	8053225	Three prime overlap	160
99	supercont10.1	NCU02982T0	8510162	8511488	NCU11085T0	8511329	8512426	Three prime overlap	159
100	supercont10.4	NCU07681T0	2258787	2259851	NCU11715T0	2259692	2261264	Three prime overlap	159
101	supercont10.6	NCU07127T0	58063	59180	NCU07126T0	59021	60039	Three prime overlap	159
102	supercont10.7	NCU10521T0	3417589	3418970	NCU06938T0	3418811	3419941	Three prime overlap	159
103	supercont10.1	NCU00865T0	6919676	6921327	NCU00864T0	6921170	6922394	Three prime overlap	157
104	supercont10.1	NCU03205T0	4903603	4904920	NCU03206T0	4904764	4906769	Three prime overlap	156
105	supercont10.1	NCU00578T0	7947287	7948429	NCU00577T0	7948274	7949998	Three prime overlap	155
106	supercont10.4	NCU04388T0	3533434	3534687	NCU04387T0	3534532	3535587	Three prime overlap	155
107	supercont10.7	NCU09564T0	3263227	3265531	NCU12035T0	3265378	3266776	Three prime overlap	153
108	supercont10.4	NCU04344T0	3705613	3707330	NCU04343T0	3707178	3711104	Three prime overlap	152
109	supercont10.1	NCU02473T0	2430676	2432745	NCU02474T0	2432597	2433504	Three prime overlap	148
110	supercont10.5	NCU10360T0	3112786	3115100	NCU01169T0	3114952	3116327	Three prime overlap	148
111	supercont10.7	NCU10066T0	1437935	1442738	NCU10067T0	1442590	1444207	Three prime overlap	148
112	supercont10.1	NCU00565T0	7985477	7987236	NCU00564T0	7987089	7988102	Three prime overlap	147
113	supercont10.3	NCU00159T0	2839733	2841131	NCU00160T0	2840984	2842041	Three prime overlap	147
114	supercont10.6	NCU05540T0	1577171	1578636	NCU05539T0	1578489	1579782	Three prime overlap	147
115	supercont10.1	NCU09364T0	3587002	3588207	NCU10352T0	3588061	3589129	Three prime overlap	146
116	supercont10.5	NCU08877T0	39480	40583	NCU10292T0	40438	41860	Three prime overlap	145
117	supercont10.1	NCU03086T0	4495847	4497327	NCU11494T0	4497183	4497570	Three prime overlap	144
118	supercont10.7	NCU02400T0	1619899	1622848	NCU02401T0	1622706	1625182	Three prime overlap	142
119	supercont10.1	NCU02480T0	2459310	2460793	NCU02481T0	2460652	2463205	Three prime overlap	141
120	supercont10.3	NCU00466T0	3962244	3964706	NCU00467T0	3964565	3966179	Three prime overlap	141
121	supercont10.6	NCU05587T0	1417960	1420066	NCU05586T0	1419925	1421145	Three prime overlap	141
122	supercont10.1	NCU00968T0	6545904	6548172	NCU00967T0	6548032	6550830	Three prime overlap	140
123	supercont10.1	NCU00671T0	7613545	7622106	NCU00670T0	7621966	7623246	Three prime overlap	140
124	supercont10.4	NCU08822T0	5119140	5120144	NCU08823T0	5117048	5119280	Five prime overlap	140
125	supercont10.1	NCU03150T0	4730241	4731785	NCU03151T0	4731650	4732808	Three prime overlap	135
126	supercont10.3	NCU00214T0	3031931	3032769	NCU00215T0	3032634	3033927	Three prime overlap	135
127	supercont10.5	NCU04613T0	1500049	1501274	NCU04612T1	1501140	1503478	Three prime overlap	134
128	supercont10.2	NCU06778T0	1961864	1963488	NCU06777T0	1963355	1964896	Three prime overlap	133
129	supercont10.5	NCU06726T0	4406477	4407677	NCU06727T0	4407545	4409736	Three prime overlap	132
130	supercont10.5	NCU04584T0	1607171	1608409	NCU04583T0	1608278	1609923	Three prime overlap	131
131	supercont10.6	NCU05942T0	3375836	3377175	NCU05941T0	3377044	3378772	Three prime overlap	131
132	supercont10.1	NCU11458T0	1958629	1959782	NCU01935T0	1959652	1961877	Three prime overlap	130
133	supercont10.1	NCU02114T0	1232089	1235632	NCU11448T0	1235503	1237073	Three prime overlap	129
134	supercont10.5	NCU06659T0	4154975	4156960	NCU06660T0	4156832	4158022	Three prime overlap	128
135	supercont10.4	NCU08044T0	4011187	4012979	NCU08045T0	4012852	4016222	Three prime overlap	127
136	supercont10.3	NCU00105T0	2640084	2641453	NCU00106T0	2641327	2643503	Three prime overlap	126
137	supercont10.5	NCU03739T0	2256871	2258424	NCU11609T0	2258298	2259090	Three prime overlap	126
138	supercont10.5	NCU03739T0	2256871	2258424	NCU11609T1	2258298	2259048	Three prime overlap	126
139	supercont10.1	NCU09896T0	3992986	3994100	NCU09897T0	3993975	3995883	Three prime overlap	125
140	supercont10.1	NCU03004T0	8465553	8467624	NCU03003T0	8467499	8469596	Three prime overlap	125
141	supercont10.2	NCU01500T0	3257752	3259379	NCU01499T0	3259254	3261866	Three prime overlap	125
142	supercont10.5	NCU03730T0	2234415	2236292	NCU03731T0	2236168	2237900	Three prime overlap	124
143	supercont10.1	NCU09320T0	4256269	4258424	NCU09319T0	4258301	4261410	Three prime overlap	123
144	supercont10.1	NCU03315T0	5284580	5286332	NCU03316T0	5286209	5288115	Three prime overlap	123
145	supercont10.5	NCU01319T0	3647653	3650320	NCU01320T0	3650198	3651228	Three prime overlap	122
146	supercont10.5	NCU01319T0	3647653	3650320	NCU01320T1	3650198	3651228	Three prime overlap	122
147	supercont10.5	NCU04613T0	1500049	1501274	NCU04612T0	1501154	1503478	Three prime overlap	120
148	supercont10.6	NCU05607T0	1351364	1352695	NCU05606T0	1352575	1354821	Three prime overlap	120
149	supercont10.4	NCU08004T0	3889317	3890783	NCU08005T0	3890665	3892533	Three prime overlap	118
150	supercont10.5	NCU03778T0	2383992	2385402	NCU03779T0	2385284	2387876	Three prime overlap	118
151	supercont10.6	NCU03974T0	2334469	2340044	NCU12115T0	2339926	2341230	Three prime overlap	118
152	supercont10.2	NCU01645T0	2824950	2826767	NCU01644T0	2826650	2830413	Three prime overlap	117
153	supercont10.6	NCU03907T0	2521513	2522693	NCU03906T0	2522576	2524679	Three prime overlap	117
154	supercont10.3	NCU00360T0	3575596	3576827	NCU00361T0	3576711	3578007	Three prime overlap	116
155	supercont10.2	NCU06740T0	2090157	2091208	NCU06739T0	2091093	2092095	Three prime overlap	115
156	supercont10.5	NCU03703T0	2142431	2144045	NCU03704T0	2143930	2145629	Three prime overlap	115
157	supercont10.7	NCU02451T0	2123072	2124145	NCU02452T0	2124030	2126461	Three prime overlap	115
158	supercont10.1	NCU02539T0	2665722	2669186	NCU02540T0	2669072	2671105	Three prime overlap	114
159	supercont10.3	NCU06200T0	1878633	1880618	NCU06201T0	1880504	1881779	Three prime overlap	114
160	supercont10.3	NCU00014T0	2284657	2286439	NCU00015T0	2286326	2288146	Three prime overlap	113
161	supercont10.4	NCU11365T0	192350	193975	NCU11364T0	193862	195389	Three prime overlap	113
162	supercont10.4	NCU07895T0	1426455	1428336	NCU07894T0	1428223	1431705	Three prime overlap	113
163	supercont10.1	NCU09115T0	5380445	5382753	NCU09116T0	5382642	5385193	Three prime overlap	111
164	supercont10.1	NCU00936T0	6669765	6671818	NCU00935T0	6671707	6674146	Three prime overlap	111
165	supercont10.2	NCU03526T0	358593	361280	NCU03525T0	361170	363127	Three prime overlap	110
166	supercont10.1	NCU03038T0	8353861	8355165	NCU03037T0	8355056	8356696	Three prime overlap	109
167	supercont10.4	NCU08825T0	5111580	5112874	NCU10777T0	5112766	5113946	Three prime overlap	108
168	supercont10.5	NCU03634T0	1908944	1909878	NCU03635T0	1909771	1910691	Three prime overlap	107
169	supercont10.3	NCU06191T0	1846718	1849070	NCU06192T0	1848965	1850952	Three prime overlap	105
170	supercont10.3	NCU00111T0	2652589	2653596	NCU00112T0	2653492	2656271	Three prime overlap	104
171	supercont10.1	NCU00696T0	7519782	7521298	NCU00695T0	7521195	7523165	Three prime overlap	103
172	supercont10.1	NCU02677T0	3170432	3174790	NCU02678T0	3174688	3176333	Three prime overlap	102
173	supercont10.7	NCU02374T0	1537075	1538812	NCU02375T0	1538711	1541042	Three prime overlap	101
174	supercont10.1	NCU10028T0	9764442	9765927	NCU10029T0	9765827	9766937	Three prime overlap	100
175	supercont10.4	NCU05165T0	5903524	5904705	NCU05164T0	5904605	5905460	Three prime overlap	100
176	supercont10.2	NCU01667T0	2759502	2761161	NCU01666T0	2761062	2762550	Three prime overlap	99
177	supercont10.3	NCU07828T0	997729	998754	NCU07829T0	998655	1000565	Three prime overlap	99
178	supercont10.3	NCU00172T0	2895551	2898426	NCU00173T0	2898327	2899727	Three prime overlap	99
179	supercont10.1	NCU00904T0	6810431	6812639	NCU00903T0	6812541	6814226	Three prime overlap	98
180	supercont10.1	NCU08625T0	9636418	9637960	NCU11572T0	9637862	9639432	Three prime overlap	98
181	supercont10.4	NCU07332T0	4343802	4345746	NCU07331T0	4345648	4346931	Three prime overlap	98
182	supercont10.5	NCU07156T0	6401410	6403329	NCU07155T0	6403231	6405076	Three prime overlap	98
183	supercont10.6	NCU05594T0	1389725	1391565	NCU05593T0	1391468	1393532	Three prime overlap	97
184	supercont10.7	NCU02437T0	1766988	1767876	NCU11258T0	1767779	1768900	Three prime overlap	97
185	supercont10.1	NCU02885T0	8807366	8809748	NCU02884T0	8809652	8810952	Three prime overlap	96
186	supercont10.4	NCU07965T0	1210588	1211831	NCU07964T0	1211735	1212867	Three prime overlap	96
187	supercont10.1	NCU03304T0	5257505	5258944	NCU03305T0	5258849	5262340	Three prime overlap	95
188	supercont10.1	NCU00522T0	8137147	8138693	NCU00521T0	8138598	8140371	Three prime overlap	95
189	supercont10.5	NCU04114T0	4896111	4897200	NCU04115T0	4897107	4898456	Three prime overlap	93
190	supercont10.1	NCU02067T0	1481663	1483750	NCU11209T0	1483658	1484725	Three prime overlap	92
191	supercont10.3	NCU00210T0	3020107	3021248	NCU00211T0	3021156	3022196	Three prime overlap	92
192	supercont10.4	NCU06586T0	1726274	1727787	NCU06587T0	1727695	1728981	Three prime overlap	92
193	supercont10.2	NCU01526T0	3188073	3189479	NCU01527T0	3184220	3188162	Five prime overlap	89
194	supercont10.5	NCU03781T0	2389321	2391135	NCU03782T0	2391046	2393346	Three prime overlap	89
195	supercont10.6	NCU10049T0	3263211	3264417	NCU10048T0	3264328	3266068	Three prime overlap	89
196	supercont10.2	NCU09630T0	19042	19908	NCU09629T0	19820	22480	Three prime overlap	88
197	supercont10.4	NCU06561T0	1634872	1637159	NCU06563T0	1637071	1639107	Three prime overlap	88
198	supercont10.1	NCU00742T0	7360935	7362865	NCU00741T0	7362778	7364511	Three prime overlap	87
199	supercont10.2	NCU05382T0	1470710	1471552	NCU05383T0	1471465	1475336	Three prime overlap	87
200	supercont10.2	NCU06742T0	2086925	2088345	NCU06741T0	2088258	2089762	Three prime overlap	87
201	supercont10.3	NCU06432T0	1398954	1400292	NCU06433T0	1400205	1401066	Three prime overlap	87
202	supercont10.1	NCU00590T0	7906088	7907550	NCU00589T0	7907464	7909706	Three prime overlap	86
203	supercont10.2	NCU10483T0	770132	771887	NCU03423T0	771801	773113	Three prime overlap	86
204	supercont10.4	NCU06986T0	4784410	4788490	NCU06987T0	4788404	4790861	Three prime overlap	86
205	supercont10.5	NCU07795T0	270081	271311	NCU07794T0	271225	272593	Three prime overlap	86
206	supercont10.5	NCU08893T0	738145	739430	NCU08892T0	739344	740683	Three prime overlap	86
207	supercont10.3	NCU00416T0	3779909	3781029	NCU00417T0	3780944	3781922	Three prime overlap	85
208	supercont10.1	NCU03121T0	4632331	4635545	NCU03122T0	4635461	4637489	Three prime overlap	84
209	supercont10.3	NCU00349T0	3538850	3540607	NCU00350T0	3540523	3541873	Three prime overlap	84
210	supercont10.7	NCU02348T0	1429314	1432483	NCU02349T0	1432399	1437437	Three prime overlap	84
211	supercont10.3	NCU09013T0	4239858	4240840	NCU09014T0	4240758	4242371	Three prime overlap	82
212	supercont10.4	NCU06611T0	1800081	1802396	NCU06612T0	1802314	1805661	Three prime overlap	82
213	supercont10.5	NCU01190T0	3183921	3185523	NCU01191T0	3185441	3186748	Three prime overlap	82
214	supercont10.6	NCU03932T0	2463373	2465116	NCU03931T0	2465034	2467631	Three prime overlap	82
215	supercont10.7	NCU06941T0	3409284	3410207	NCU06940T0	3410125	3411293	Three prime overlap	82
216	supercont10.1	NCU03096T0	4526863	4528831	NCU03097T0	4528750	4531070	Three prime overlap	81
217	supercont10.4	NCU07695T0	2199979	2202447	NCU07694T0	2202366	2203606	Three prime overlap	81
218	supercont10.4	NCU07695T1	2200483	2202447	NCU07694T0	2202366	2203606	Three prime overlap	81
219	supercont10.2	NCU03575T0	175063	178574	NCU03574T0	178495	179037	Three prime overlap	79
220	supercont10.3	NCU00102T0	2630776	2632778	NCU00103T0	2632699	2634343	Three prime overlap	79
221	supercont10.5	NCU03776T0	2375855	2381235	NCU03777T0	2381156	2383512	Three prime overlap	79
222	supercont10.3	NCU00396T0	3708798	3713116	NCU11851T0	3713038	3714430	Three prime overlap	78
223	supercont10.3	NCU00448T0	3899769	3902864	NCU00449T0	3902786	3903862	Three prime overlap	78
224	supercont10.4	NCU08006T0	3893395	3896072	NCU08007T0	3895994	3897803	Three prime overlap	78
225	supercont10.4	NCU08689T0	4090870	4094442	NCU08688T0	4094366	4096811	Three prime overlap	76
226	supercont10.7	NCU06915T0	3497384	3498679	NCU06914T0	3498603	3500590	Three prime overlap	76
227	supercont10.7	NCU09023T0	3891451	3894228	NCU09022T0	3894152	3896229	Three prime overlap	76
228	supercont10.4	NCU06541T0	1582582	1584937	NCU06542T0	1584862	1585922	Three prime overlap	75
229	supercont10.1	NCU01982T0	1785536	1787347	NCU01981T0	1787273	1788682	Three prime overlap	74
230	supercont10.1	NCU10058T0	3708939	3711350	NCU11487T0	3711276	3711988	Three prime overlap	74
231	supercont10.6	NCU07120T0	77299	78313	NCU07119T0	78240	93958	Three prime overlap	73
232	supercont10.1	NCU00656T0	7673339	7676413	NCU00655T0	7676342	7678013	Three prime overlap	71
233	supercont10.5	NCU01301T0	3573092	3574198	NCU01302T0	3574128	3576028	Three prime overlap	70
234	supercont10.6	NCU04726T0	560844	564980	NCU04727T0	564912	566393	Three prime overlap	68
235	supercont10.3	NCU00475T0	3985656	3987234	NCU00476T0	3987167	3988533	Three prime overlap	67
236	supercont10.5	NCU03660T0	2002212	2003916	NCU03661T0	2003849	2007073	Three prime overlap	67
237	supercont10.7	NCU04543T0	2752753	2754100	NCU04544T0	2754033	2757035	Three prime overlap	67
238	supercont10.1	NCU03165T0	4770703	4771344	NCU03166T0	4771279	4772937	Three prime overlap	65
239	supercont10.4	NCU06622T0	1834835	1836633	NCU06623T0	1836569	1837872	Three prime overlap	64
240	supercont10.6	NCU07061T0	324400	325583	NCU07060T0	325519	326684	Three prime overlap	64
241	supercont10.1	NCU02098T0	1296847	1298155	NCU02097T0	1298092	1299820	Three prime overlap	63
242	supercont10.1	NCU01967T0	1835482	1837102	NCU01966T0	1837039	1838466	Three prime overlap	63
243	supercont10.1	NCU03313T0	5280627	5281654	NCU03314T0	5281591	5283942	Three prime overlap	63
244	supercont10.3	NCU00027T0	2341059	2341831	NCU00028T0	2341768	2343678	Three prime overlap	63
245	supercont10.1	NCU02675T0	3165747	3167224	NCU02676T0	3167162	3168630	Three prime overlap	62
246	supercont10.1	NCU07413T1	6013777	6014765	NCU07412T0	6014703	6021527	Three prime overlap	62
247	supercont10.2	NCU01807T0	2358319	2359758	NCU01806T0	2359696	2361475	Three prime overlap	62
248	supercont10.4	NCU07588T0	160718	162033	NCU07589T0	161971	162885	Three prime overlap	62
249	supercont10.4	NCU05197T0	5790091	5791165	NCU05196T0	5791103	5793538	Three prime overlap	62
250	supercont10.6	NCU04040T0	2099327	2100738	NCU04039T0	2100676	2101540	Three prime overlap	62
251	supercont10.1	NCU00694T0	7525876	7528460	NCU00693T0	7528399	7529857	Three prime overlap	61
252	supercont10.4	NCU04411T0	3457253	3458887	NCU04410T0	3458826	3461863	Three prime overlap	61
253	supercont10.2	NCU03348T0	1021309	1023058	NCU03347T0	1022998	1024811	Three prime overlap	60
254	supercont10.1	NCU02157T0	1056884	1058195	NCU02156T0	1058136	1059135	Three prime overlap	59
255	supercont10.1	NCU09256T0	9385257	9386753	NCU09255T0	9386694	9388268	Three prime overlap	59
256	supercont10.2	NCU01754T0	2540264	2541938	NCU01753T0	2541879	2544442	Three prime overlap	59
257	supercont10.2	NCU01754T1	2540264	2541938	NCU01753T0	2541879	2544442	Three prime overlap	59
258	supercont10.4	NCU06333T0	2882580	2884520	NCU06332T0	2884462	2886761	Three prime overlap	58
259	supercont10.7	NCU02419T0	1693998	1695477	NCU02420T0	1695419	1698508	Three prime overlap	58
260	supercont10.7	NCU09408T0	3045634	3047124	NCU09409T0	3047066	3048173	Three prime overlap	58
261	supercont10.4	NCU04346T0	3701318	3703734	NCU04345T0	3703677	3704769	Three prime overlap	57
262	supercont10.5	NCU10144T0	4755823	4757673	NCU01436T0	4757616	4758327	Three prime overlap	57
263	supercont10.1	NCU01967T0	1835482	1837102	NCU01966T1	1837046	1838471	Three prime overlap	56
264	supercont10.3	NCU00299T0	3358951	3360078	NCU00300T0	3360022	3362273	Three prime overlap	56
265	supercont10.4	NCU06539T0	1575170	1576919	NCU06540T0	1576863	1580831	Three prime overlap	56
266	supercont10.4	NCU07013T0	4910296	4911495	NCU07014T0	4911439	4912842	Three prime overlap	56
267	supercont10.6	NCU07139T0	15087	17917	NCU11341T0	17861	19925	Three prime overlap	56
268	supercont10.1	NCU03276T0	5157797	5159681	NCU03277T0	5159626	5161469	Three prime overlap	55
269	supercont10.3	NCU06413T0	1314200	1317300	NCU11809T0	1317246	1317964	Three prime overlap	54
270	supercont10.3	NCU06496T0	1629078	1633521	NCU06497T0	1633467	1635205	Three prime overlap	54
271	supercont10.5	NCU01203T0	3225397	3226305	NCU01204T0	3226251	3227513	Three prime overlap	54
272	supercont10.6	NCU05609T0	1340193	1341840	NCU05608T0	1341786	1349953	Three prime overlap	54
273	supercont10.7	NCU05826T0	301733	304180	NCU05825T0	304126	305466	Three prime overlap	54
274	supercont10.3	NCU07564T0	4344984	4347377	NCU07563T0	4347324	4349029	Three prime overlap	53
275	supercont10.4	NCU06961T0	4670149	4671713	NCU11766T0	4671660	4672904	Three prime overlap	53
276	supercont10.5	NCU01045T0	2755422	2756461	NCU11615T0	2756408	2757403	Three prime overlap	53
277	supercont10.5	NCU01045T1	2755422	2756461	NCU11615T0	2756408	2757403	Three prime overlap	53
278	supercont10.5	NCU07154T0	6406164	6407816	NCU07153T0	6407763	6409520	Three prime overlap	53
279	supercont10.7	NCU05822T0	313965	315627	NCU05821T0	315574	317176	Three prime overlap	53
280	supercont10.1	NCU00737T0	7374211	7375554	NCU00736T0	7375502	7377187	Three prime overlap	52
281	supercont10.7	NCU06101T0	2459759	2461109	NCU06102T0	2461058	2462298	Three prime overlap	51
282	supercont10.1	NCU11195T0	6862795	6864075	NCU00887T0	6864025	6865065	Three prime overlap	50
283	supercont10.3	NCU10641T0	5226072	5226802	NCU08765T0	5226752	5227600	Three prime overlap	50
284	supercont10.5	NCU01016T0	2692841	2693730	NCU01017T0	2693680	2695032	Three prime overlap	50
285	supercont10.7	NCU02368T0	1525182	1527573	NCU02369T0	1527524	1528822	Three prime overlap	49
286	supercont10.4	NCU07267T0	4577692	4578744	NCU07266T0	4578696	4579867	Three prime overlap	48
287	supercont10.4	NCU08036T0	3978728	3981969	NCU08037T0	3981922	3983261	Three prime overlap	47
288	supercont10.7	NCU11984T0	514942	516339	NCU05763T0	516292	517115	Three prime overlap	47
289	supercont10.7	NCU02227T0	988109	989947	NCU02228T0	989900	991814	Three prime overlap	47
290	supercont10.1	NCU02696T0	3232588	3236509	NCU02697T0	3236463	3238125	Three prime overlap	46
291	supercont10.1	NCU02705T0	3262882	3264465	NCU02706T0	3264419	3265855	Three prime overlap	46
292	supercont10.1	NCU07410T0	6034754	6037325	NCU07409T0	6037279	6039299	Three prime overlap	46
293	supercont10.5	NCU06711T0	4357379	4358728	NCU06712T0	4358682	4360038	Three prime overlap	46
294	supercont10.5	NCU09535T0	4501176	4503116	NCU09536T0	4503070	4505946	Three prime overlap	46
295	supercont10.7	NCU02380T0	1555068	1558046	NCU02381T0	1558000	1559765	Three prime overlap	46
296	supercont10.1	NCU11234T0	2662597	2663946	NCU02538T0	2663901	2665186	Three prime overlap	45
297	supercont10.1	NCU02658T0	3095364	3096818	NCU02659T0	3096773	3098503	Three prime overlap	45
298	supercont10.3	NCU00358T0	3572471	3573935	NCU00359T0	3573890	3575359	Three prime overlap	45
299	supercont10.5	NCU01000T0	2646428	2648870	NCU01001T0	2648825	2649449	Three prime overlap	45
300	supercont10.5	NCU01000T1	2646428	2648870	NCU01001T0	2648825	2649449	Three prime overlap	45
301	supercont10.5	NCU01170T0	3116595	3119128	NCU01171T0	3119083	3121700	Three prime overlap	45
302	supercont10.5	NCU10144T0	4755823	4757673	NCU01436T1	4757629	4758532	Three prime overlap	44
303	supercont10.1	NCU02998T0	8475791	8477434	NCU02997T0	8477391	8478833	Three prime overlap	43
304	supercont10.4	NCU07288T1	4511851	4513158	NCU07287T0	4513115	4514500	Three prime overlap	43
305	supercont10.4	NCU07288T0	4511856	4513158	NCU07287T0	4513115	4514500	Three prime overlap	43
306	supercont10.4	NCU09747T0	1935728	1937230	NCU09746T0	1937188	1939431	Three prime overlap	42
307	supercont10.5	NCU01468T0	4640053	4642005	NCU01467T0	4641963	4642950	Three prime overlap	42
308	supercont10.7	NCU04553T0	2790927	2792027	NCU04554T0	2791985	2793714	Three prime overlap	42
309	supercont10.6	NCU05518T0	1642684	1645372	NCU05517T0	1645331	1646936	Three prime overlap	41
310	supercont10.1	NCU02998T1	8475791	8477431	NCU02997T0	8477391	8478833	Three prime overlap	40
311	supercont10.5	NCU01377T0	3816823	3819107	NCU01378T0	3819067	3821724	Three prime overlap	40
312	supercont10.1	NCU00813T0	7076199	7078303	NCU00812T0	7078264	7079781	Three prime overlap	39
313	supercont10.4	NCU05264T0	5550792	5552226	NCU05263T0	5552187	5553109	Three prime overlap	39
314	supercont10.6	NCU04780T0	789014	790225	NCU04781T0	790186	791195	Three prime overlap	39
315	supercont10.1	NCU03154T0	4744074	4746395	NCU03155T0	4746357	4747989	Three prime overlap	38
316	supercont10.1	NCU03203T0	4899436	4900480	NCU03204T0	4900442	4902402	Three prime overlap	38
317	supercont10.3	NCU00075T0	2527152	2528748	NCU00076T0	2528710	2531752	Three prime overlap	38
318	supercont10.5	NCU01225T0	3292720	3294458	NCU01227T0	3294421	3296594	Three prime overlap	37
319	supercont10.7	NCU02351T0	1460157	1464473	NCU02352T0	1464436	1465900	Three prime overlap	37
320	supercont10.4	NCU07726T0	2078017	2079009	NCU07725T0	2078973	2080136	Three prime overlap	36
321	supercont10.4	NCU08810T0	5160994	5162235	NCU08809T0	5162199	5164758	Three prime overlap	36
322	supercont10.1	NCU07366T0	6205847	6208951	NCU07365T0	6208916	6210380	Three prime overlap	35
323	supercont10.1	NCU02772T0	9248517	9250112	NCU02771T0	9250077	9251649	Three prime overlap	35
324	supercont10.3	NCU06471T0	1529951	1531439	NCU06472T0	1531404	1533491	Three prime overlap	35
325	supercont10.3	NCU00177T0	2908790	2911394	NCU00178T0	2911359	2913300	Three prime overlap	35
326	supercont10.5	NCU09546T0	4547116	4549612	NCU09547T0	4549577	4551548	Three prime overlap	35
327	supercont10.1	NCU01904T0	2082557	2083657	NCU01903T0	2083623	2086090	Three prime overlap	34
328	supercont10.1	NCU00954T0	6592379	6594204	NCU00953T0	6594170	6596171	Three prime overlap	34
329	supercont10.5	NCU03607T0	1826651	1828513	NCU03608T0	1828479	1830575	Three prime overlap	34
330	supercont10.5	NCU04148T0	5005700	5006538	NCU04149T0	5006504	5008399	Three prime overlap	34
331	supercont10.6	NCU05076T0	3822077	3822919	NCU05075T0	3822885	3824374	Three prime overlap	34
332	supercont10.6	NCU04788T0	819681	821111	NCU04789T0	821079	823445	Three prime overlap	32
333	supercont10.6	NCU05626T0	1281025	1282197	NCU05625T0	1282165	1284360	Three prime overlap	32
334	supercont10.6	NCU05626T0	1281025	1282197	NCU05625T1	1282165	1284360	Three prime overlap	32
335	supercont10.7	NCU02294T0	1226636	1228511	NCU02295T0	1228479	1233126	Three prime overlap	32
336	supercont10.2	NCU11331T0	1406367	1408806	NCU05354T0	1408776	1409180	Three prime overlap	30
337	supercont10.2	NCU06804T0	1893714	1895996	NCU06803T0	1895966	1898002	Three prime overlap	30
338	supercont10.2	NCU08712T0	3767139	3769140	NCU08713T0	3769110	3770752	Three prime overlap	30
339	supercont10.5	NCU01296T0	3561454	3563077	NCU01297T0	3563047	3564829	Three prime overlap	30
340	supercont10.5	NCU01454T0	4690642	4692305	NCU01453T0	4692275	4694316	Three prime overlap	30
341	supercont10.1	NCU02736T0	3370379	3372431	NCU02737T0	3372402	3373779	Three prime overlap	29
342	supercont10.1	NCU02736T1	3370379	3372431	NCU02737T0	3372402	3373779	Three prime overlap	29
343	supercont10.1	NCU10030T0	9768324	9770870	NCU10031T0	9770841	9772169	Three prime overlap	29
344	supercont10.2	NCU01829T0	2265244	2266382	NCU01828T0	2266353	2266867	Three prime overlap	29
345	supercont10.5	NCU03712T0	2174990	2176980	NCU03713T0	2176951	2179205	Three prime overlap	29
346	supercont10.1	NCU01999T0	1722215	1724488	NCU01998T0	1724460	1728099	Three prime overlap	28
347	supercont10.1	NCU09810T0	4123250	4126151	NCU09811T0	4126123	4128427	Three prime overlap	28
348	supercont10.2	NCU01502T0	3254202	3256200	NCU01501T0	3256172	3257491	Three prime overlap	28
349	supercont10.4	NCU07960T0	1217308	1219780	NCU07959T0	1219752	1221510	Three prime overlap	28
350	supercont10.4	NCU04510T0	3139328	3140714	NCU04509T0	3140686	3141497	Three prime overlap	28
351	supercont10.7	NCU05873T0	132185	134386	NCU05872T0	134358	135506	Three prime overlap	28
352	supercont10.1	NCU08339T0	5697118	5698394	NCU08338T0	5698367	5701554	Three prime overlap	27
353	supercont10.2	NCU01758T0	2530413	2532793	NCU01757T0	2532766	2535445	Three prime overlap	27
354	supercont10.1	NCU08351T0	5660261	5661005	NCU08350T0	5660979	5662055	Three prime overlap	26
355	supercont10.3	NCU06243T0	2025256	2026743	NCU06244T0	2026717	2027747	Three prime overlap	26
356	supercont10.5	NCU01019T0	2696062	2699816	NCU01021T0	2699790	2701781	Three prime overlap	26
357	supercont10.2	NCU03538T0	319899	321773	NCU03537T0	321748	323839	Three prime overlap	25
358	supercont10.5	NCU01182T0	3159290	3160733	NCU01183T0	3160709	3162421	Three prime overlap	24
359	supercont10.6	NCU05578T0	1449868	1452569	NCU05577T0	1452545	1455331	Three prime overlap	24
360	supercont10.5	NCU01148T0	3026851	3028477	NCU01149T0	3028454	3029721	Three prime overlap	23
361	supercont10.7	NCU06074T0	2356899	2358358	NCU06075T0	2358335	2360819	Three prime overlap	23
362	supercont10.7	NCU06074T0	2356899	2358358	NCU06075T1	2358335	2361288	Three prime overlap	23
363	supercont10.1	NCU09309T0	4304645	4306325	NCU09308T0	4306303	4308532	Three prime overlap	22
364	supercont10.1	NCU00563T0	7989453	7991363	NCU00562T0	7991341	7993559	Three prime overlap	22
365	supercont10.2	NCU03344T0	1034018	1035082	NCU03343T0	1035060	1036315	Three prime overlap	22
366	supercont10.3	NCU06268T0	2131979	2135019	NCU06269T0	2134997	2138862	Three prime overlap	22
367	supercont10.3	NCU00151T0	2793607	2795515	NCU00152T0	2795493	2800772	Three prime overlap	22
368	supercont10.6	NCU03858T0	2721145	2723292	NCU03857T0	2723270	2725501	Three prime overlap	22
369	supercont10.7	NCU09419T0	3074237	3075972	NCU09420T0	3075950	3076927	Three prime overlap	22
370	supercont10.2	NCU01670T0	2750781	2752263	NCU01669T0	2752242	2754330	Three prime overlap	21
371	supercont10.4	NCU04450T0	3319551	3321956	NCU04449T0	3321935	3324057	Three prime overlap	21
372	supercont10.4	NCU05160T0	5912162	5913850	NCU11791T0	5913829	5914260	Three prime overlap	21
373	supercont10.6	NCU03973T0	2342192	2345992	NCU03972T0	2345971	2348154	Three prime overlap	21
374	supercont10.1	NCU02632T0	2997088	3000764	NCU02633T0	3000744	3002662	Three prime overlap	20
375	supercont10.4	NCU07914T0	1370603	1372480	NCU07913T0	1372460	1373849	Three prime overlap	20
376	supercont10.2	NCU09633T0	11676	12540	NCU09632T0	12521	13311	Three prime overlap	19
377	supercont10.3	NCU00121T0	2687293	2691317	NCU00122T0	2691298	2693472	Three prime overlap	19
378	supercont10.5	NCU04121T0	4914219	4917573	NCU04122T0	4917555	4919343	Three prime overlap	18
379	supercont10.3	NCU05735T0	679909	681905	NCU10596T0	681888	682855	Three prime overlap	17
380	supercont10.3	NCU11311T0	1964544	1965807	NCU06226T0	1965791	1967033	Three prime overlap	16
381	supercont10.4	NCU04943T0	821058	822343	NCU04944T0	822327	823875	Three prime overlap	16
382	supercont10.5	NCU01397T0	3899435	3900622	NCU01398T0	3900606	3901833	Three prime overlap	16
383	supercont10.7	NCU04532T0	2712853	2714541	NCU04533T0	2714526	2715477	Three prime overlap	15
384	supercont10.1	NCU03041T0	8347027	8348770	NCU03040T0	8348756	8350186	Three prime overlap	14
385	supercont10.3	NCU08977T0	4112206	4115210	NCU08978T0	4115196	4118231	Three prime overlap	14
386	supercont10.3	NCU08995T0	4167918	4170326	NCU08996T0	4170312	4170913	Three prime overlap	14
387	supercont10.5	NCU09541T0	4532370	4534661	NCU09542T0	4534647	4535546	Three prime overlap	14
388	supercont10.1	NCU02055T0	1522709	1524591	NCU02054T0	1524578	1526403	Three prime overlap	13
389	supercont10.1	NCU09117T0	5388224	5389957	NCU09118T0	5389944	5394250	Three prime overlap	13
390	supercont10.1	NCU11534T0	7648064	7649350	NCU00663T0	7649337	7650583	Three prime overlap	13
391	supercont10.1	NCU11534T1	7648227	7649350	NCU00663T0	7649337	7650583	Three prime overlap	13
392	supercont10.2	NCU03334T0	1060766	1061799	NCU03333T0	1061786	1063804	Three prime overlap	13
393	supercont10.3	NCU00166T0	2865868	2867162	NCU00167T0	2867149	2869879	Three prime overlap	13
394	supercont10.4	NCU04508T0	3142134	3143204	NCU04507T0	3143191	3144831	Three prime overlap	13
395	supercont10.5	NCU01184T0	3162850	3164268	NCU01185T0	3164255	3165596	Three prime overlap	13
396	supercont10.3	NCU07561T0	4353604	4356757	NCU11857T0	4356745	4357441	Three prime overlap	12
397	supercont10.1	NCU09216T0	5880805	5882140	NCU09217T0	5882129	5883802	Three prime overlap	11
398	supercont10.1	NCU07415T0	6007543	6009559	NCU07414T0	6009548	6012439	Three prime overlap	11
399	supercont10.7	NCU05814T0	334771	336780	NCU05813T0	336769	339081	Three prime overlap	11
400	supercont10.1	NCU08360T0	5629731	5632853	NCU08359T0	5632843	5634115	Three prime overlap	10
401	supercont10.5	NCU01099T0	2915607	2917436	NCU01100T0	2917426	2919447	Three prime overlap	10
402	supercont10.4	NCU07974T0	3772956	3775172	NCU07975T0	3775163	3778666	Three prime overlap	9
403	supercont10.4	NCU07264T0	4581734	4582984	NCU07263T0	4582975	4584751	Three prime overlap	9
404	supercont10.5	NCU01142T0	3008687	3009828	NCU01143T0	3009819	3014196	Three prime overlap	9
405	supercont10.5	NCU01142T1	3008687	3009828	NCU01143T0	3009819	3014196	Three prime overlap	9
406	supercont10.2	NCU08517T0	3392278	3395249	NCU08516T0	3395241	3396727	Three prime overlap	8
407	supercont10.7	NCU06112T0	2495429	2497421	NCU06113T0	2497413	2499098	Three prime overlap	8
408	supercont10.1	NCU11530T0	7416562	7417518	NCU00722T0	7417512	7419709	Three prime overlap	6
409	supercont10.1	NCU00665T0	7640150	7642333	NCU00664T0	7642327	7643421	Three prime overlap	6
410	supercont10.5	NCU09533T0	4497262	4498786	NCU09534T0	4498780	4499857	Three prime overlap	6
411	supercont10.2	NCU01752T0	2546461	2549029	NCU01751T0	2549024	2552117	Three prime overlap	5
412	supercont10.3	NCU09513T0	53237	56089	NCU09512T0	56084	57309	Three prime overlap	5
413	supercont10.3	NCU00203T0	2994352	2995763	NCU00204T0	2995758	2996465	Three prime overlap	5
414	supercont10.7	NCU02305T0	1260637	1262561	NCU02306T0	1262556	1263064	Three prime overlap	5
415	supercont10.7	NCU06877T0	3619177	3620914	NCU06876T0	3620909	3621824	Three prime overlap	5
416	supercont10.3	NCU07578T0	4289312	4291112	NCU07577T0	4291108	4292432	Three prime overlap	4
417	supercont10.6	NCU04750T0	670646	675081	NCU04751T0	675077	676905	Three prime overlap	4
418	supercont10.3	NCU00034T1	2356311	2357859	NCU00035T0	2357856	2360022	Three prime overlap	3
419	supercont10.5	NCU03628T0	1896165	1899082	NCU03629T0	1899079	1899816	Three prime overlap	3
420	supercont10.6	NCU05027T0	4003549	4005257	NCU11219T0	4005254	4008171	Three prime overlap	3
421	supercont10.2	NCU08504T0	3430477	3433299	NCU08503T0	3433297	3434966	Three prime overlap	2
422	supercont10.1	NCU11452T0	1470288	1474025	NCU02068T0	1474024	1480767	Three prime overlap	1
423	supercont10.1	NCU09382T0	3513402	3514833	NCU09381T0	3514832	3515720	Three prime overlap	1
424	supercont10.1	NCU07408T0	6039660	6041369	NCU07407T0	6041368	6045308	Three prime overlap	1
425	supercont10.1	NCU07408T1	6039660	6041369	NCU07407T0	6041368	6045308	Three prime overlap	1
426	supercont10.2	NCU01614T0	2953024	2954651	NCU01613T0	2954650	2957478	Three prime overlap	1
427	supercont10.4	NCU09651T0	71005	73122	NCU11674T0	69650	71006	Five prime overlap	1
428	supercont10.6	NCU03915T0	2504776	2507881	NCU03914T0	2507880	2510868	Three prime overlap	1
