# Supplementary material for: Natural Antisense Transcripts and Long Non-Coding RNA in Neurospora crassa
Source: PLoS One. 2014 Mar 12;9(3):e91353. doi: 10.1371/journal.pone.0091353 (PMC3951366; doi:10.1371/journal.pone.0091353)
Supplement: Table S4 — List of antisense lncRNAs. (XLSX) [file pone.0091353.s006.xlsx]

## Sheet: Sheet1
	Contig	antisense lncRNA	Transfrag	Strand	Start	End	Coding	Type of overlap	Number of bases overlap
1	supercont10.4	NCU09638T0_AS	Novel_transcript_853	-	11685	18472	noncoding	Type 3: second within first	6787
2	supercont10.7	NCU05853T0_NCU05852T0_NCU05851T0_AS	Novel_transcript_1076	-	195944	203112	noncoding	Type 5: First within second_First within second_First within second	4954
3	supercont10.7	NCU06109T0_AS	Novel_transcript_1094	-	2480184	2485467	noncoding	Type4: First within second	4436
4	supercont10.2	NCU01747T0_AS	Novel_transcript_177	+	2557312	2561272	noncoding	Type 3: second within first	3960
5	supercont10.2	NCU08423T0_AS	Novel_transcript_772	-	4014422	4019403	noncoding	Type 1: 3' overlap	3913
6	supercont10.4	NCU04951T0_NCU04950T0_AS	Novel_transcript_290	+	844264	849405	noncoding	Type 5: 5' overlap_First within second	3612
7	supercont10.1	NCU00819T0_NCU00818T0_AS	Novel_transcript_103	+	7060767	7065564	noncoding	Type 5: First within second_First within second	3195
8	supercont10.5	NCU03834T0_NCU03835T0_AS	Novel_transcript_961	-	2564634	2568651	noncoding	Type 5: 3' overlap_5' overlap	3116
9	supercont10.1	NCU07395T0_AS	Novel_transcript_89	+	6081867	6085560	noncoding	Type4: First within second	3111
10	supercont10.2	NCU03462T0_AS	Novel_transcript_155	+	626605	630708	noncoding	Type4: First within second	3071
11	supercont10.7	NCU11977T0_NCU05798T0_AS	Novel_transcript_523	+	391968	395856	noncoding	Type 5: 5' overlap_First within second	3055
12	supercont10.4	NCU04384T0_AS	Novel_transcript_317	+	3542457	3546204	noncoding	Type 1: 3' overlap	3036
13	supercont10.7	NCU02314T0_AS_B	Novel_transcript_1085	-	1293823	1297009	noncoding	Type 1: 3' overlap	2900
14	supercont10.1	NCU00945T0_AS	Novel_transcript_660	-	6621773	6627956	noncoding	Type4: First within second	2889
15	supercont10.5	NCU01394T0_AS	Novel_transcript_407	+	3888035	3891104	noncoding	Type 1: 3' overlap	2814
16	supercont10.4	NCU05298T0_AS	Novel_transcript_346	+	5420297	5423107	noncoding	Type 3: second within first	2810
17	supercont10.2	NCU08717T0_NCU08718T0_AS	Novel_transcript_771	-	3782517	3788093	noncoding	Type 5: 3' overlap_First within second	2798
18	supercont10.2	NCU08721T0_AS	Novel_transcript_202	+	3795521	3798311	noncoding	Type 3: second within first	2790
19	supercont10.7	NCU02265T0_AS_qrf	Novel_transcript_536, Novel_transcript_537	+	1118289	1123581	noncoding	Type4: First within second	2718
20	supercont10.3	NCU08771T0_AS	Novel_transcript_275	+	5199072	5202441	noncoding	Type4: First within second	2655
21	supercont10.1	NCU03136T0_AS	Novel_transcript_66	+	4681580	4684263	noncoding	Type 1: 3' overlap	2640
22	supercont10.7	NCU09294T0_AS	Novel_transcript_571	+	4205535	4208429	noncoding	Type 2: 5' overlap	2603
23	supercont10.1	NCU09252T0_AS_B	Novel_transcript_145	+	9399486	9402068	noncoding	Type 3: second within first	2582
24	supercont10.4	NCU06516T0_AS	Novel_transcript_299	+	1493417	1498113	noncoding	Type4: First within second	2582
25	supercont10.3	NCU08228T0_AS	Novel_transcript_847	-	4699171	4702585	noncoding	Type 2: 5' overlap	2497
26	supercont10.6	NCU07050T0_AS	Novel_transcript_1017	-	353699	358243	noncoding	Type4: First within second	2486
27	supercont10.6	NCU07140T0_AS	Novel_transcript_1012	-	9236	11704	noncoding	Type 3: second within first	2468
28	supercont10.2	NCU01767T0_AS	Novel_transcript_175	+	2507046	2509836	noncoding	Type 1: 3' overlap	2454
29	supercont10.1	NCU10852T0_AS	Novel_transcript_647	-	5375104	5378830	noncoding	Type4: First within second	2420
30	supercont10.6	NCU04721T0_AS	Novel_transcript_454	+	540041	543495	noncoding	Type4: First within second	2413
31	supercont10.3	NCU11405T0_AS	Novel_transcript_208	+	85767	88343	noncoding	Type 1: 3' overlap	2412
32	supercont10.5	NCU07206T0_AS	Novel_transcript_1008	-	6243425	6245845	noncoding	Type 1: 3' overlap	2373
33	supercont10.4	NCU07928T0_NCU07927T0_AS	Novel_transcript_297	+	1323266	1327248	noncoding	Type 5: First within second_3' overlap	2340
34	supercont10.5	NCU01095T0_AS	Novel_transcript_965	-	2897560	2901790	noncoding	Type4: First within second	2309
35	supercont10.2	NCU01527T0_AS	Novel_transcript_190	+	3185182	3187464	noncoding	Type 3: second within first	2282
36	supercont10.6	NCU05980T0_AS	Novel_transcript_1063	-	3206656	3209324	noncoding	Type4: First within second	2267
37	supercont10.6	NCU04060T0_AS	Novel_transcript_1047	-	2017272	2020166	noncoding	Type4: First within second	2265
38	supercont10.6	NCU05563T0_AS	Novel_transcript_1039	-	1508682	1512159	noncoding	Type4: First within second	2255
39	supercont10.5	NCU09548T0_AS	Novel_transcript_415	+	4551806	4554233	noncoding	Type4: First within second	2253
40	supercont10.5	NCU06669T0_AS	Novel_transcript_983	-	4199165	4202011	noncoding	Type 1: 3' overlap	2250
41	supercont10.4	NCU06537T0_AS	Novel_transcript_301	+	1566833	1569945	noncoding	Type4: First within second	2227
42	supercont10.2	NCU11960T0_AS_B	Novel_transcript_779	-	4183678	4185893	noncoding	Type 3: second within first	2215
43	supercont10.1	NCU11502T0_AS	Novel_transcript_78	+	5369725	5372046	noncoding	Type4: First within second	2208
44	supercont10.4	NCU08656T0_NCU08655T0_AS	Novel_transcript_892	-	4205787	4208413	noncoding	Type 5: 3' overlap_First within second	2200
45	supercont10.1	NCU02604T0_AS	Novel_transcript_46	+	2873818	2876005	noncoding	Type 3: second within first	2187
46	supercont10.3	NCU05669T0_NCU05670T0_AS	Novel_transcript_213	+	425107	428802	noncoding	Type 5: First within second_First within second	2173
47	supercont10.2	NCU01704T0_AS	Novel_transcript_181	+	2671462	2673936	noncoding	Type4: First within second	2152
48	supercont10.5	NCU04276T0_NCU04277T0_AS	Novel_transcript_437	+	5468363	5472183	noncoding	Type 5: 5' overlap_3' overlap	2127
49	supercont10.3	NCU00363T0_AS	Novel_transcript_834	-	3583093	3585931	noncoding	Type 1: 3' overlap	2112
50	supercont10.1	NCU00834T0_AS	Novel_transcript_102	+	7011448	7014247	noncoding	Type4: First within second	2106
51	supercont10.6	NCU04850T0_AS	Novel_transcript_1032	-	1067528	1069701	noncoding	Type 1: 3' overlap	2088
52	supercont10.2	NCU05349T0_AS_A	Novel_transcript_730	-	1395122	1397488	noncoding	Type 2: 5' overlap	2086
53	supercont10.5	NCU01106T0_AS	Novel_transcript_966	-	2936117	2938408	noncoding	Type 1: 3' overlap	2069
54	supercont10.4	NCU09641T0_AS	Novel_transcript_854	-	28275	31636	noncoding	Type4: First within second	2067
55	supercont10.3	NCU11869T0_AS	Novel_transcript_270	+	4922616	4925493	noncoding	Type4: First within second	2057
56	supercont10.7	NCU09039T0_AS	Novel_transcript_568	+	3835091	3837296	noncoding	Type4: First within second	2055
57	supercont10.5	NCU03643T0_AS	Novel_transcript_945	-	1930189	1932829	noncoding	Type 2: 5' overlap	2047
58	supercont10.7	NCU05862T0_AS	Novel_transcript_519	+	157693	160814	noncoding	Type4: First within second	2033
59	supercont10.4	NCU08047T0_AS	Novel_transcript_323	+	4020946	4023343	noncoding	Type 1: 3' overlap	2031
60	supercont10.7	NCU08183T0_NCU11985T0_AS	Novel_transcript_527	+	588214	590612	noncoding	Type 5: 5' overlap_First within second	2028
61	supercont10.1	NCU03070T0_AS	Novel_transcript_632	-	4435070	4440395	noncoding	Type4: First within second	2020
62	supercont10.3	NCU00292T0_AS_B	Novel_transcript_830	-	3338069	3340188	noncoding	Type 1: 3' overlap	2020
63	supercont10.1	NCU00795T0_AS	Novel_transcript_671	-	7139597	7143105	noncoding	Type4: First within second	2019
64	supercont10.3	NCU00073T0_AS	Novel_transcript_242	+	2515519	2517980	noncoding	Type 1: 3' overlap	2010
65	supercont10.2	NCU03372T0_AS	Novel_transcript_729	-	933464	937059	noncoding	Type4: First within second	1999
66	supercont10.5	NCU04581T0_AS	Novel_transcript_371	+	1611032	1613153	noncoding	Type 1: 3' overlap	1998
67	supercont10.1	NCU09387T0_AS	Novel_transcript_623	-	3500945	3505471	noncoding	Type4: First within second	1993
68	supercont10.4	NCU07915T0_AS	Novel_transcript_862	-	1367118	1370357	noncoding	Type4: First within second	1982
69	supercont10.1	NCU00728T0_AS	Novel_transcript_676	-	7398157	7401877	noncoding	Type4: First within second	1981
70	supercont10.3	NCU11185T0_AS	Novel_transcript_266	+	4032618	4034812	noncoding	Type 1: 3' overlap	1941
71	supercont10.1	NCU01976T0_AS	Novel_transcript_28	+	1803196	1806247	noncoding	Type 1: 3' overlap	1924
72	supercont10.4	NCU06380T0_AS	Novel_transcript_877	-	2713830	2716134	noncoding	Type 2: 5' overlap	1910
73	supercont10.1	NCU03054T0_AS	Novel_transcript_129	+	8268334	8270235	noncoding	Type 3: second within first	1901
74	supercont10.3	NCU11320T0_AS	Novel_transcript_796	-	1470609	1472508	noncoding	Type 3: second within first	1899
75	supercont10.4	NCU07268T0_AS	Novel_transcript_898	-	4575269	4577236	noncoding	Type 1: 3' overlap	1896
76	supercont10.1	NCU01936T0_AS	Novel_transcript_30	+	1956121	1958008	noncoding	Type 3: second within first	1887
77	supercont10.7	NCU06913T0_AS	Novel_transcript_561	+	3500998	3502922	noncoding	Type 1: 3' overlap	1883
78	supercont10.7	NCU09429T0_AS	Novel_transcript_554	+	3102980	3105112	noncoding	Type 1: 3' overlap	1868
79	supercont10.1	NCU02019T0_AS	Novel_transcript_26	+	1657621	1659733	noncoding	Type 1: 3' overlap	1856
80	supercont10.4	NCU08803T0_AS	Novel_transcript_344	+	5198674	5200783	noncoding	Type 1: 3' overlap	1848
81	supercont10.4	NCU09639T0_AS	Novel_transcript_279	+	19749	22279	noncoding	Type4: First within second	1844
82	supercont10.1	NCU02690T0_AS	Novel_transcript_53	+	3216609	3218445	noncoding	Type 3: second within first	1836
83	supercont10.7	NCU02215T0_AS	Novel_transcript_535	+	949567	951403	noncoding	Type 3: second within first	1836
84	supercont10.4	NCU07318T0_AS	Novel_transcript_326	+	4382387	4384614	noncoding	Type4: First within second	1830
85	supercont10.5	NCU10291T0_AS	Novel_transcript_354	+	42064	44113	noncoding	Type 1: 3' overlap	1827
86	supercont10.5	NCU07737T0_AS	Novel_transcript_361	+	484831	486948	noncoding	Type4: First within second	1818
87	supercont10.7	NCU02421T0_AS	Novel_transcript_545	+	1699262	1701328	noncoding	Type 1: 3' overlap	1793
88	supercont10.1	NCU03174T0_NCU03174T1_AS	Novel_transcript_69	+	4796703	4798897	noncoding	Type 5: 3' overlap_3' overlap	1785
89	supercont10.7	NCU06167T0_AS	Novel_transcript_1098	-	2672043	2674454	noncoding	Type4: First within second	1774
90	supercont10.5	NCU09831T0_AS	Novel_transcript_926	-	547611	550490	noncoding	Type 1: 3' overlap	1770
91	supercont10.7	NCU02363T0_NCU02364T0_AS	Novel_transcript_544	+	1511749	1514922	noncoding	Type 5: First within second_3' overlap	1765
92	supercont10.6	NCU07074T0_AS	Novel_transcript_449	+	248734	251024	noncoding	Type 1: 3' overlap	1761
93	supercont10.5	NCU07805T0_AS	Novel_transcript_920	-	229027	231724	noncoding	Type4: First within second	1757
94	supercont10.1	NCU09807T0_AS	Novel_transcript_55	+	4110268	4112902	noncoding	Type 1: 3' overlap	1753
95	supercont10.4	NCU06533T0_AS	Novel_transcript_300	+	1547624	1549998	noncoding	Type4: First within second	1748
96	supercont10.5	NCU07749T0_NCU07748T0_AS	Novel_transcript_923	-	432411	437777	noncoding	Type 5: First within second_First within second	1744
97	supercont10.5	NCU04219T0_AS	Novel_transcript_1000	-	5248668	5252096	noncoding	Type 1: 3' overlap	1740
98	supercont10.1	NCU01855T0_AS	Novel_transcript_36	+	2248391	2250498	noncoding	Type 1: 3' overlap	1718
99	supercont10.1	NCU00748T0_AS	Novel_transcript_111	+	7331912	7335711	noncoding	Type4: First within second	1713
100	supercont10.2	NCU05376T0_AS	Novel_transcript_733	-	1455206	1457278	noncoding	Type4: First within second	1708
101	supercont10.1	NCU03288T0_AS	Novel_transcript_644	-	5183428	5185641	noncoding	Type4: First within second	1706
102	supercont10.1	NCU03210T0_AS	Novel_transcript_637	-	4913331	4915295	noncoding	Type4: First within second	1696
103	supercont10.7	NCU08170T0_AS	Novel_transcript_529	+	634567	636472	noncoding	Type4: First within second	1694
104	supercont10.1	NCU02004T0_AS	Novel_transcript_600	-	1706425	1708117	noncoding	Type 3: second within first	1692
105	supercont10.1	NCU09913T0_AS	Novel_transcript_574	-	58703	61149	noncoding	Type4: First within second	1688
106	supercont10.3	NCU06486T0_AS	Novel_transcript_799	-	1587241	1589879	noncoding	Type 1: 3' overlap	1688
107	supercont10.6	NCU04033T0_AS	Novel_transcript_1049	-	2120871	2124116	noncoding	Type4: First within second	1676
108	supercont10.6	NCU05994T0_AS	Novel_transcript_497	+	3152886	3154540	noncoding	Type 3: second within first	1654
109	supercont10.2	NCU09775T0_NCU09774T0_AS	Novel_transcript_781	-	4269085	4271856	noncoding	Type 5: First within second_5' overlap	1641
110	supercont10.4	NCU07008T0_AS	Novel_transcript_335	+	4874221	4876636	noncoding	Type4: First within second	1640
111	supercont10.1	NCU03213T0_AS	Novel_transcript_73	+	4920058	4922086	noncoding	Type4: First within second	1637
112	supercont10.7	NCU08398T0_AS	Novel_transcript_555	+	3159838	3162722	noncoding	Type4: First within second	1624
113	supercont10.2	NCU11960T0_AS_A	Novel_transcript_778	-	4181248	4183113	noncoding	Type 2: 5' overlap	1621
114	supercont10.1	NCU02126T0_AS	Novel_transcript_592	-	1159014	1160684	noncoding	Type4: First within second	1611
115	supercont10.5	NCU04623T0_AS	Novel_transcript_366	+	1447489	1449652	noncoding	Type 1: 3' overlap	1604
116	supercont10.3	NCU00304T0_AS	Novel_transcript_255	+	3373252	3374964	noncoding	Type 2: 5' overlap	1602
117	supercont10.4	NCU07037T0_AS	Novel_transcript_339	+	4990386	4992804	noncoding	Type 2: 5' overlap	1597
118	supercont10.2	NCU01490T0_AS	Novel_transcript_194	+	3297551	3299220	noncoding	Type 1: 3' overlap	1589
119	supercont10.6	NCU07116T0_AS	Novel_transcript_447	+	120645	123388	noncoding	Type 1: 3' overlap	1575
120	supercont10.6	NCU09791T0_AS_B	Novel_transcript_466	+	1134348	1138112	noncoding	Type 2: 5' overlap	1570
121	supercont10.1	NCU02089T0_AS	Novel_transcript_25	+	1365639	1367508	noncoding	Type 1: 3' overlap	1569
122	supercont10.4	NCU04931T0_AS	Novel_transcript_858	-	780583	783035	noncoding	Type4: First within second	1559
123	supercont10.1	NCU01945T0_AS	Novel_transcript_603	-	1907114	1908662	noncoding	Type 3: second within first	1548
124	supercont10.4	NCU11043T0_AS	Novel_transcript_859	-	817353	820777	noncoding	Type4: First within second	1532
125	supercont10.5	NCU04196T0_AS	Novel_transcript_432	+	5167957	5170363	noncoding	Type4: First within second	1520
126	supercont10.5	NCU01009T0_AS	Novel_transcript_962	-	2670917	2672475	noncoding	Type 1: 3' overlap	1515
127	supercont10.3	NCU00308T0_AS	Novel_transcript_256	+	3382329	3384805	noncoding	Type 1: 3' overlap	1510
128	supercont10.2	NCU08739T0_AS	Novel_transcript_204	+	3848035	3850133	noncoding	Type 1: 3' overlap	1506
129	supercont10.5	NCU09694T0_AS	Novel_transcript_930	-	812201	814828	noncoding	Type4: First within second	1500
130	supercont10.4	NCU07958T0_AS	Novel_transcript_295	+	1222034	1223955	noncoding	Type4: First within second	1488
131	supercont10.4	NCU07004T0_AS	Novel_transcript_332	+	4859384	4861745	noncoding	Type 1: 3' overlap	1488
132	supercont10.1	NCU01899T0_NCU11463T0_AS	Novel_transcript_607	-	2099249	2101313	noncoding	Type 5: 3' overlap_First within second	1485
133	supercont10.5	NCU11600T0_AS	Novel_transcript_932	-	1218970	1221601	noncoding	Type4: First within second	1481
134	supercont10.3	NCU00353T0_AS	Novel_transcript_832	-	3550060	3552126	noncoding	Type4: First within second	1463
135	supercont10.1	NCU00886T0_AS	Novel_transcript_100	+	6866160	6868358	noncoding	Type4: First within second	1457
136	supercont10.1	NCU03209T0_AS	Novel_transcript_636	-	4910840	4913093	noncoding	Type4: First within second	1457
137	supercont10.7	NCU09568T0_AS	Novel_transcript_559	+	3277766	3280378	noncoding	Type4: First within second	1452
138	supercont10.7	NCU02226T0_NCU02227T0_AS	Novel_transcript_1083	-	986625	988135	noncoding	Type 5: 3' overlap_5' overlap	1451
139	supercont10.4	NCU06400T0_AS	Novel_transcript_875	-	2635304	2637459	noncoding	Type4: First within second	1449
140	supercont10.1	NCU02138T0_AS	Novel_transcript_21	+	1121229	1122720	noncoding	Type 1: 3' overlap	1446
141	supercont10.6	NCU03851T0_AS	Novel_transcript_493	+	2747245	2749059	noncoding	Type4: First within second	1436
142	supercont10.2	NCU03570T0_AS	Novel_transcript_720	-	195553	198043	noncoding	Type4: First within second	1432
143	supercont10.2	NCU08447T0_AS	Novel_transcript_768	-	3599650	3601925	noncoding	Type 1: 3' overlap	1423
144	supercont10.7	NCU02376T0_AS	Novel_transcript_1086	-	1542727	1545801	noncoding	Type 1: 3' overlap	1405
145	supercont10.4	NCU07005T0_AS	Novel_transcript_333	+	4864946	4867519	noncoding	Type4: First within second	1401
146	supercont10.7	NCU08157T0_NCU08156T0_AS	Novel_transcript_1078	-	686063	689744	noncoding	Type 5: 3' overlap_First within second	1400
147	supercont10.2	NCU08708T0_AS	Novel_transcript_199	+	3754815	3756434	noncoding	Type 2: 5' overlap	1395
148	supercont10.1	NCU00596T0_AS	Novel_transcript_684	-	7884532	7886137	noncoding	Type 2: 5' overlap	1387
149	supercont10.6	NCU03913T0_AS	Novel_transcript_1056	-	2511458	2513214	noncoding	Type 2: 5' overlap	1384
150	supercont10.1	NCU09262T0_NCU09261T0_AS	Novel_transcript_143	+	9370323	9372270	noncoding	Type 5: 5' overlap_3' overlap	1382
151	supercont10.1	NCU03317T0_AS	Novel_transcript_646	-	5289248	5291334	noncoding	Type 1: 3' overlap	1381
152	supercont10.4	NCU04947T0_AS	Novel_transcript_288	+	831220	832595	noncoding	Type 3: second within first	1375
153	supercont10.6	NCU03940T0_AS	Novel_transcript_1053	-	2444466	2445987	noncoding	Type 1: 3' overlap	1370
154	supercont10.1	NCU00972T0_AS	Novel_transcript_659	-	6538573	6540805	noncoding	Type4: First within second	1356
155	supercont10.1	NCU08054T0_AS_B	Novel_transcript_576	-	115811	117394	noncoding	Type 1: 3' overlap	1354
156	supercont10.5	NCU11624T0_AS	Novel_transcript_975	-	3733083	3734542	noncoding	Type 1: 3' overlap	1350
157	supercont10.3	NCU11352T0_AS	Novel_transcript_795	-	1250745	1252486	noncoding	Type 1: 3' overlap	1332
158	supercont10.1	NCU08070T0_AS	Novel_transcript_2	+	170507	172250	noncoding	Type 1: 3' overlap	1320
159	supercont10.4	NCU05207T0_AS	Novel_transcript_352	+	5747712	5749272	noncoding	Type 2: 5' overlap	1315
160	supercont10.5	NCU04252T0_AS	Novel_transcript_435	+	5365911	5367226	noncoding	Type 3: second within first	1315
161	supercont10.1	NCU01898T0_NCU01898T1_AS	Novel_transcript_608	-	2102929	2104232	noncoding	Type 5: second within first_second within first	1303
162	supercont10.5	NCU10448T0_NCU10449T0_AS	Novel_transcript_964	-	2798708	2800557	noncoding	Type 5: 3' overlap_First within second	1301
163	supercont10.1	NCU02934T0_AS	Novel_transcript_695	-	8646930	8649279	noncoding	Type 1: 3' overlap	1295
164	supercont10.3	NCU00262T0_AS	Novel_transcript_251	+	3206600	3208584	noncoding	Type4: First within second	1294
165	supercont10.5	NCU03821T0_AS	Novel_transcript_384	+	2524167	2525440	noncoding	Type 3: second within first	1273
166	supercont10.4	NCU06575T0_AS	Novel_transcript_866	-	1678424	1680245	noncoding	Type4: First within second	1272
167	supercont10.1	NCU07442T0_AS	Novel_transcript_581	-	616640	617953	noncoding	Type 1: 3' overlap	1268
168	supercont10.1	NCU10603T0_AS	Novel_transcript_663	-	6716459	6718199	noncoding	Type4: First within second	1267
169	supercont10.1	NCU02158T0_AS	Novel_transcript_20	+	1052941	1055692	noncoding	Type 1: 3' overlap	1262
170	supercont10.5	NCU01393T0_AS	Novel_transcript_406	+	3884095	3887701	noncoding	Type 1: 3' overlap	1259
171	supercont10.4	NCU11729T0_NCU04492T0_AS	Novel_transcript_883	-	3186490	3188197	noncoding	Type 5: 3' overlap_5' overlap	1259
172	supercont10.7	NCU11411T0_AS	Novel_transcript_570	+	4180130	4181528	noncoding	Type 1: 3' overlap	1252
173	supercont10.7	NCU06080T0_AS	Novel_transcript_1092	-	2377742	2379329	noncoding	Type 2: 5' overlap	1241
174	supercont10.1	NCU09815T0_AS	Novel_transcript_57	+	4143121	4144358	noncoding	Type 3: second within first	1237
175	supercont10.2	NCU03449T0_AS	Novel_transcript_156	+	675998	681556	noncoding	Type 2: 5' overlap	1234
176	supercont10.3	NCU06278T0_AS	Novel_transcript_237	+	2177768	2179002	noncoding	Type 3: second within first	1234
177	supercont10.2	NCU01756T0_AS	Novel_transcript_754	-	2536820	2539180	noncoding	Type 1: 3' overlap	1230
178	supercont10.1	NCU08594T0_AS	Novel_transcript_713	-	9515888	9517116	noncoding	Type 3: second within first	1228
179	supercont10.3	NCU06206T0_NCU06206T1_AS	Novel_transcript_806	-	1911174	1912964	noncoding	Type 5: 3' overlap_3' overlap	1227
180	supercont10.6	NCU05649T0_AS	Novel_transcript_468	+	1206555	1208842	noncoding	Type4: First within second	1226
181	supercont10.5	NCU07808T0_AS	Novel_transcript_919	-	216196	219924	noncoding	Type4: First within second	1223
182	supercont10.4	NCU11762T0_AS	Novel_transcript_894	-	4466825	4468256	noncoding	Type 2: 5' overlap	1209
183	supercont10.5	NCU04651T0_AS	Novel_transcript_935	-	1332351	1333555	noncoding	Type 3: second within first	1204
184	supercont10.3	NCU11803T0_NCU11356T0_AS	Novel_transcript_789	-	539428	541634	noncoding	Type 5: 3' overlap_First within second	1200
185	supercont10.1	NCU11053T0_AS	Novel_transcript_710	-	9337095	9338666	noncoding	Type4: First within second	1193
186	supercont10.7	NCU12033T0_NCU12034T0_AS	Novel_transcript_1101	-	3143931	3145524	noncoding	Type 1: 3' overlap_5' overlap	1193
187	supercont10.1	NCU00879T0_AS	Novel_transcript_667	-	6886209	6887399	noncoding	Type 3: second within first	1190
188	supercont10.3	NCU00375T0_AS	Novel_transcript_259	+	3627476	3629314	noncoding	Type 1: 3' overlap	1184
189	supercont10.3	NCU11804T0_AS	Novel_transcript_215	+	588097	589423	noncoding	Type 1: 3' overlap	1179
190	supercont10.7	NCU11987T0_AS	Novel_transcript_530	+	639043	640778	noncoding	Type 1: 3' overlap	1178
191	supercont10.3	NCU00432T0_AS	Novel_transcript_263	+	3843629	3845085	noncoding	Type 2: 5' overlap	1171
192	supercont10.7	NCU09050T0_AS	Novel_transcript_1111	-	3799011	3800303	noncoding	Type 1: 3' overlap	1171
193	supercont10.1	NCU01874T0_AS	Novel_transcript_609	-	2185598	2187633	noncoding	Type4: First within second	1168
194	supercont10.2	NCU01811T0_AS	Novel_transcript_749	-	2347593	2348908	noncoding	Type4: First within second	1166
195	supercont10.2	NCU01746T0_AS	Novel_transcript_178	+	2562126	2563816	noncoding	Type4: First within second	1153
196	supercont10.7	NCU02204T0_AS	Novel_transcript_533	+	912935	914900	noncoding	Type4: First within second	1149
197	supercont10.5	NCU11639T0_AS	Novel_transcript_420	+	4723612	4725930	noncoding	Type4: First within second	1148
198	supercont10.6	NCU12152T0_AS	Novel_transcript_1074	-	4130056	4131359	noncoding	Type 2: 5' overlap	1148
199	supercont10.1	NCU08355T0_AS	Novel_transcript_651	-	5651072	5652405	noncoding	Type4: First within second	1146
200	supercont10.5	NCU01255T0_AS	Novel_transcript_398	+	3387331	3388474	noncoding	Type 3: second within first	1143
201	supercont10.3	NCU05668T0_AS	Novel_transcript_212	+	420647	422605	noncoding	Type 1: 3' overlap	1134
202	supercont10.2	NCU01764T0_AS	Novel_transcript_176	+	2516189	2517703	noncoding	Type4: First within second	1133
203	supercont10.3	NCU00246T0_AS	Novel_transcript_827	-	3163647	3165408	noncoding	Type 1: 3' overlap	1123
204	supercont10.5	NCU07232T0_AS	Novel_transcript_443	+	6162250	6164319	noncoding	Type4: First within second	1121
205	supercont10.5	NCU10220T0_AS	Novel_transcript_421	+	4732649	4733775	noncoding	Type 2: 5' overlap	1120
206	supercont10.6	NCU12121T0_AS	Novel_transcript_494	+	2750948	2752433	noncoding	Type 2: 5' overlap	1116
207	supercont10.1	NCU07428T0_AS	Novel_transcript_10	+	662511	663681	noncoding	Type 2: 5' overlap	1115
208	supercont10.2	NCU10393T0_AS	Novel_transcript_773	-	4028937	4030221	noncoding	Type 1: 3' overlap	1114
209	supercont10.3	NCU00233T0_AS	Novel_transcript_826	-	3105296	3108042	noncoding	Type4: First within second	1114
210	supercont10.3	NCU11289T0_AS	Novel_transcript_271	+	5141359	5143164	noncoding	Type4: First within second	1103
211	supercont10.1	NCU00773T0_AS	Novel_transcript_107	+	7219959	7221897	noncoding	Type4: First within second	1099
212	supercont10.3	NCU07840T0_AS	Novel_transcript_222	+	1059402	1061050	noncoding	Type 1: 3' overlap	1086
213	supercont10.5	NCU07743T0_AS	Novel_transcript_924	-	457026	458145	noncoding	Type 1: 3' overlap	1084
214	supercont10.4	NCU05256T0_AS	Novel_transcript_350	+	5581994	5584432	noncoding	Type4: First within second	1082
215	supercont10.7	NCU12047T0_AS	Novel_transcript_563	+	3573505	3574665	noncoding	Type 1: 3' overlap	1077
216	supercont10.3	NCU07821T0_AS	Novel_transcript_793	-	982310	983648	noncoding	Type 1: 3' overlap	1077
217	supercont10.4	NCU04352T0_AS	Novel_transcript_318	+	3671783	3673411	noncoding	Type 1: 3' overlap	1071
218	supercont10.6	NCU05129T0_AS	Novel_transcript_505	+	3653337	3654828	noncoding	Type 1: 3' overlap	1061
219	supercont10.1	NCU01897T0_AS	Novel_transcript_32	+	2105308	2107315	noncoding	Type 1: 3' overlap	1058
220	supercont10.1	NCU09363T0_AS	Novel_transcript_624	-	3590260	3591310	noncoding	Type 3: second within first	1050
221	supercont10.5	NCU04635T0_AS	Novel_transcript_937	-	1381691	1383249	noncoding	Type4: First within second	1035
222	supercont10.1	NCU02579T0_AS	Novel_transcript_44	+	2794896	2796161	noncoding	Type 1: 3' overlap	1034
223	supercont10.3	NCU00400T0_AS	Novel_transcript_261	+	3723947	3725175	noncoding	Type 1: 3' overlap	1030
224	supercont10.1	NCU07400T0_AS	Novel_transcript_656	-	6067816	6069664	noncoding	Type 1: 3' overlap	1030
225	supercont10.6	NCU05914T0_AS	Novel_transcript_1068	-	3485707	3487385	noncoding	Type4: First within second	1028
226	supercont10.1	NCU02949T0_AS	Novel_transcript_694	-	8610459	8611903	noncoding	Type4: First within second	1025
227	supercont10.7	NCU02455T0_AS	Novel_transcript_1090	-	2132573	2133803	noncoding	Type4: First within second	1022
228	supercont10.3	NCU07518T0_AS	Novel_transcript_845	-	4538403	4540030	noncoding	Type 1: 3' overlap	1015
229	supercont10.3	NCU09506T0_AS	Novel_transcript_784	-	90936	92597	noncoding	Type4: First within second	1014
230	supercont10.7	NCU06121T0_AS	Novel_transcript_548	+	2513765	2515370	noncoding	Type4: First within second	1010
231	supercont10.7	NCU06078T0_AS	Novel_transcript_1091	-	2367891	2370054	noncoding	Type4: First within second	1010
232	supercont10.5	NCU03707T0_NCU03708T0_AS	Novel_transcript_379	+	2162211	2164738	noncoding	Type 5: 5' overlap_3' overlap	1005
233	supercont10.1	NCU11095T0_AS	Novel_transcript_110	+	7319630	7320966	noncoding	Type 2: 5' overlap	1003
234	supercont10.3	NCU08764T0_AS	Novel_transcript_278	+	5229636	5230693	noncoding	Type 1: 3' overlap	1002
235	supercont10.3	NCU05730T0_AS	Novel_transcript_791	-	670095	672277	noncoding	Type4: First within second	1001
236	supercont10.4	NCU06555T0_AS	Novel_transcript_864	-	1618659	1620926	noncoding	Type4: First within second	1000
237	supercont10.3	NCU00404T0_AS	Novel_transcript_262	+	3738672	3741557	noncoding	Type 1: 3' overlap	995
238	supercont10.6	NCU03911T0_AS	Novel_transcript_1057	-	2514126	2515411	noncoding	Type 1: 3' overlap	990
239	supercont10.4	NCU05185T0_AS	Novel_transcript_353	+	5824124	5825117	noncoding	Type 1: 3' overlap	983
240	supercont10.7	NCU06133T0_AS	Novel_transcript_549	+	2568689	2570888	noncoding	Type4: First within second	983
241	supercont10.4	NCU05166T0_AS	Novel_transcript_915	-	5901500	5903311	noncoding	Type 1: 3' overlap	983
242	supercont10.4	NCU08023T0_AS	Novel_transcript_321	+	3947571	3948551	noncoding	Type 3: second within first	980
243	supercont10.5	NCU03733T0_AS	Novel_transcript_380	+	2241792	2243109	noncoding	Type 1: 3' overlap	975
244	supercont10.7	NCU12049T0_AS	Novel_transcript_566	+	3810224	3811248	noncoding	Type4: First within second	970
245	supercont10.5	NCU08867T0_AS	Novel_transcript_355	+	73906	74874	noncoding	Type 3: second within first	968
246	supercont10.3	NCU11858T0_AS	Novel_transcript_843	-	4468196	4469561	noncoding	Type 1: 3' overlap	965
247	supercont10.4	NCU04371T0_AS	Novel_transcript_887	-	3603942	3604907	noncoding	Type 3: second within first	965
248	supercont10.3	NCU07822T0_NCU07823T0_AS	Novel_transcript_794	-	984996	986740	noncoding	Type 5: 3' overlap_First within second	956
249	supercont10.1	NCU09809T0_AS	Novel_transcript_626	-	4121643	4122804	noncoding	Type4: First within second	947
250	supercont10.2	NCU03534T0_AS	Novel_transcript_148	+	332373	334618	noncoding	Type 1: 3' overlap	940
251	supercont10.1	NCU11443T0_AS	Novel_transcript_590	-	988246	990807	noncoding	Type4: First within second	934
252	supercont10.3	NCU06504T0_AS	Novel_transcript_801	-	1666664	1667921	noncoding	Type 1: 3' overlap	933
253	supercont10.5	NCU01236T0_AS	Novel_transcript_969	-	3312887	3313816	noncoding	Type 3: second within first	929
254	supercont10.2	NCU01567T0_AS	Novel_transcript_186	+	3062252	3063452	noncoding	Type 1: 3' overlap	928
255	supercont10.4	NCU07619T0_AS_B	Novel_transcript_856	-	289417	290412	noncoding	Type 1: 3' overlap	927
256	supercont10.7	NCU09421T0_AS	Novel_transcript_1100	-	3077819	3079047	noncoding	Type4: First within second	927
257	supercont10.3	NCU07520T0_AS	Novel_transcript_844	-	4525463	4527891	noncoding	Type4: First within second	926
258	supercont10.4	NCU07279T0_AS	Novel_transcript_331	+	4539281	4541679	noncoding	Type4: First within second	919
259	supercont10.1	NCU00554T0_AS	Novel_transcript_686	-	8023786	8025870	noncoding	Type 1: 3' overlap	919
260	supercont10.5	NCU01347T0_AS	Novel_transcript_404	+	3723406	3728164	noncoding	Type 1: 3' overlap	912
261	supercont10.5	NCU07193T0_AS	Novel_transcript_1009	-	6279502	6281561	noncoding	Type 1: 3' overlap	912
262	supercont10.4	NCU11749T0_AS	Novel_transcript_890	-	3905495	3907824	noncoding	Type 1: 3' overlap	910
263	supercont10.1	NCU00597T0_AS	Novel_transcript_683	-	7882509	7884309	noncoding	Type 1: 3' overlap	908
264	supercont10.4	NCU07671T0_AS	Novel_transcript_871	-	2293807	2295359	noncoding	Type4: First within second	906
265	supercont10.5	NCU01407T0_AS	Novel_transcript_979	-	3954661	3955639	noncoding	Type 1: 3' overlap	900
266	supercont10.4	NCU05296T0_AS	Novel_transcript_347	+	5424910	5425850	noncoding	Type 1: 3' overlap	899
267	supercont10.4	NCU07258T0_AS	Novel_transcript_899	-	4600442	4602485	noncoding	Type 1: 3' overlap	896
268	supercont10.2	NCU08699T0_AS	Novel_transcript_769	-	3724593	3725742	noncoding	Type 1: 3' overlap	891
269	supercont10.6	NCU04006T0_AS	Novel_transcript_483	+	2216697	2217776	noncoding	Type 1: 3' overlap	889
270	supercont10.1	NCU02773T0_AS	Novel_transcript_707	-	9246605	9247895	noncoding	Type 1: 3' overlap	884
271	supercont10.1	NCU02928T0_AS	Novel_transcript_696	-	8667334	8668907	noncoding	Type 1: 3' overlap	874
272	supercont10.1	NCU00833T0_AS	Novel_transcript_669	-	7021800	7022690	noncoding	Type 1: 3' overlap	869
273	supercont10.5	NCU01450T0_AS	Novel_transcript_419	+	4701307	4704018	noncoding	Type4: First within second	868
274	supercont10.7	NCU06096T0_AS	Novel_transcript_547	+	2445704	2447480	noncoding	Type 2: 5' overlap	867
275	supercont10.6	NCU05986T0_AS	Novel_transcript_499	+	3188647	3189755	noncoding	Type 1: 3' overlap	862
276	supercont10.4	NCU07721T0_AS	Novel_transcript_869	-	2090565	2092088	noncoding	Type 1: 3' overlap	862
277	supercont10.5	NCU04182T0_AS	Novel_transcript_997	-	5123122	5127175	noncoding	Type 1: 3' overlap	862
278	supercont10.4	NCU04950T0_AS	Novel_transcript_289	+	842281	843437	noncoding	Type4: First within second	860
279	supercont10.4	NCU04413T0_AS	Novel_transcript_316	+	3453301	3454178	noncoding	Type 1: 3' overlap	860
280	supercont10.4	NCU04471T0_AS	Novel_transcript_885	-	3248083	3249966	noncoding	Type4: First within second	856
281	supercont10.5	NCU03742T0_AS	Novel_transcript_954	-	2268747	2270664	noncoding	Type 1: 3' overlap	855
282	supercont10.3	NCU07860T0_AS	Novel_transcript_228	+	1133964	1135244	noncoding	Type 1: 3' overlap	849
283	supercont10.4	NCU06382T0_AS	Novel_transcript_309	+	2701397	2702813	noncoding	Type 1: 3' overlap	848
284	supercont10.7	NCU06150T0_NCU06150T1_AS	Novel_transcript_1096	-	2627250	2628094	noncoding	Type 5: 3' overlap_3' overlap	835
285	supercont10.6	NCU03868T0_AS	Novel_transcript_492	+	2669901	2673042	noncoding	Type 1: 3' overlap	834
286	supercont10.5	NCU04126T0_AS	Novel_transcript_992	-	4933590	4934737	noncoding	Type4: First within second	831
287	supercont10.5	NCU01292T0_AS	Novel_transcript_401	+	3548271	3549331	noncoding	Type 1: 3' overlap	829
288	supercont10.6	NCU04049T0_AS	Novel_transcript_479	+	2071102	2074163	noncoding	Type 1: 3' overlap	829
289	supercont10.4	NCU09748T0_AS	Novel_transcript_303	+	1932359	1934823	noncoding	Type 1: 3' overlap	828
290	supercont10.3	NCU09181T0_AS	Novel_transcript_787	-	274500	276016	noncoding	Type4: First within second	827
291	supercont10.7	NCU06099T0_AS	Novel_transcript_1093	-	2458535	2459399	noncoding	Type 1: 3' overlap	827
292	supercont10.1	NCU10069T0_AS	Novel_transcript_62	+	4334019	4334888	noncoding	Type 1: 3' overlap	825
293	supercont10.5	NCU04282T0_AS	Novel_transcript_438	+	5488507	5490857	noncoding	Type 2: 5' overlap	823
294	supercont10.4	NCU07619T0_AS_A	Novel_transcript_855	-	286778	289113	noncoding	Type 2: 5' overlap	823
295	supercont10.5	NCU03775T0_AS	Novel_transcript_959	-	2374416	2375481	noncoding	Type 1: 3' overlap	822
296	supercont10.7	NCU08134T0_AS	Novel_transcript_1080	-	769279	770448	noncoding	Type 1: 3' overlap	822
297	supercont10.2	NCU09776T0_AS	Novel_transcript_780	-	4267390	4268622	noncoding	Type 1: 3' overlap	821
298	supercont10.5	NCU04570T0_AS	Novel_transcript_941	-	1647574	1648978	noncoding	Type 1: 3' overlap	814
299	supercont10.1	NCU02507T0_AS	Novel_transcript_43	+	2554558	2555361	noncoding	Type 3: second within first	803
300	supercont10.7	NCU02309T0_AS	Novel_transcript_542	+	1273176	1277025	noncoding	Type4: First within second	803
301	supercont10.6	NCU12081T0_AS	Novel_transcript_1022	-	609155	612914	noncoding	Type4: First within second	803
302	supercont10.5	NCU01068T0_AS_B	Novel_transcript_387	+	2820448	2821247	noncoding	Type 3: second within first	799
303	supercont10.2	NCU01530T0_NCU01529T0_AS	Novel_transcript_763	-	3176448	3179673	noncoding	Type 5: 3' overlap_First within second	798
304	supercont10.6	NCU04778T0_AS	Novel_transcript_458	+	784144	785088	noncoding	Type 2: 5' overlap	783
305	supercont10.6	NCU05555T0_AS	Novel_transcript_1041	-	1533721	1534925	noncoding	Type 1: 3' overlap	783
306	supercont10.6	NCU09790T0_AS	Novel_transcript_464	+	1129515	1130859	noncoding	Type 1: 3' overlap	782
307	supercont10.7	NCU02296T0_AS	Novel_transcript_541	+	1236399	1237470	noncoding	Type 1: 3' overlap	782
308	supercont10.4	NCU08656T0_AS	Novel_transcript_891	-	4204195	4205412	noncoding	Type 2: 5' overlap	778
309	supercont10.1	NCU00804T0_AS	Novel_transcript_104	+	7107232	7111320	noncoding	Type4: First within second	775
310	supercont10.2	NCU03506T0_AS	Novel_transcript_152	+	442204	443773	noncoding	Type4: First within second	775
311	supercont10.1	NCU11440T0_AS	Novel_transcript_18	+	925070	927705	noncoding	Type4: First within second	772
312	supercont10.4	NCU07604T0_AS	Novel_transcript_280	+	214233	214999	noncoding	Type 3: second within first	766
313	supercont10.1	NCU09136T0_AS	Novel_transcript_649	-	5459768	5460531	noncoding	Type 3: second within first	763
314	supercont10.1	NCU02018T0_AS	Novel_transcript_599	-	1661026	1662592	noncoding	Type 1: 3' overlap	758
315	supercont10.4	NCU04930T0_AS	Novel_transcript_287	+	776255	778360	noncoding	Type 1: 3' overlap	749
316	supercont10.1	NCU08054T0_AS_A	Novel_transcript_575	-	114865	115606	noncoding	Type 3: second within first	741
317	supercont10.1	NCU09084T0_AS	Novel_transcript_586	-	803278	805138	noncoding	Type 2: 5' overlap	741
318	supercont10.3	NCU06455T0_AS	Novel_transcript_230	+	1466384	1467667	noncoding	Type 2: 5' overlap	740
319	supercont10.6	NCU09791T0_AS_A	Novel_transcript_465	+	1132049	1133501	noncoding	Type 1: 3' overlap	739
320	supercont10.6	NCU03888T0_AS	Novel_transcript_1060	-	2582789	2586824	noncoding	Type 1: 3' overlap	738
321	supercont10.3	NCU07836T0_AS	Novel_transcript_221	+	1027618	1030364	noncoding	Type 1: 3' overlap	733
322	supercont10.1	NCU01992T0_AS	Novel_transcript_27	+	1751545	1752555	noncoding	Type 1: 3' overlap	731
323	supercont10.3	NCU08770T0_AS	Novel_transcript_276	+	5203383	5204508	noncoding	Type4: First within second	726
324	supercont10.1	NCU03183T0_AS	Novel_transcript_635	-	4824919	4829658	noncoding	Type 1: 3' overlap	724
325	supercont10.1	NCU09201T0_AS	Novel_transcript_652	-	5811428	5813843	noncoding	Type 1: 3' overlap	723
326	supercont10.5	NCU01068T0_AS_A	Novel_transcript_386	+	2819492	2820214	noncoding	Type 3: second within first	722
327	supercont10.4	NCU04496T0_AS_A	Novel_transcript_314	+	3173707	3175471	noncoding	Type 1: 3' overlap	719
328	supercont10.4	NCU07998T0_AS	Novel_transcript_320	+	3860206	3861925	noncoding	Type 1: 3' overlap	719
329	supercont10.1	NCU02132T0_AS	Novel_transcript_22	+	1137946	1138742	noncoding	Type 1: 3' overlap	718
330	supercont10.4	NCU06386T0_AS	Novel_transcript_876	-	2690577	2691757	noncoding	Type 1: 3' overlap	713
331	supercont10.1	NCU00757T0_AS	Novel_transcript_674	-	7294040	7296250	noncoding	Type4: First within second	710
332	supercont10.2	NCU09616T0_AS	Novel_transcript_716	-	44499	45563	noncoding	Type 1: 3' overlap	706
333	supercont10.6	NCU12118T0_AS	Novel_transcript_1059	-	2565109	2567018	noncoding	Type 1: 3' overlap	706
334	supercont10.5	NCU06652T0_AS	Novel_transcript_409	+	4130201	4131781	noncoding	Type 1: 3' overlap	700
335	supercont10.6	NCU09786T0_AS	Novel_transcript_1034	-	1112910	1113727	noncoding	Type 1: 3' overlap	699
336	supercont10.2	NCU11879T0_AS	Novel_transcript_719	-	102035	102836	noncoding	Type 1: 3' overlap	690
337	supercont10.6	NCU05933T0_AS	Novel_transcript_1066	-	3422724	3423736	noncoding	Type 1: 3' overlap	683
338	supercont10.7	NCU09710T0_AS	Novel_transcript_1099	-	2863540	2864498	noncoding	Type 1: 3' overlap	681
339	supercont10.4	NCU04483T0_AS	Novel_transcript_884	-	3211762	3212623	noncoding	Type 1: 3' overlap	673
340	supercont10.7	NCU02314T0_AS_A	Novel_transcript_1084	-	1292110	1293561	noncoding	Type 2: 5' overlap	673
341	supercont10.3	NCU00143T0_AS	Novel_transcript_245	+	2775658	2778648	noncoding	Type4: First within second	671
342	supercont10.6	NCU10537T0_AS	Novel_transcript_518	+	4151157	4152125	noncoding	Type 1: 3' overlap	669
343	supercont10.2	NCU05349T0_AS_B	Novel_transcript_731	-	1397713	1398517	noncoding	Type 1: 3' overlap	666
344	supercont10.1	NCU03279T0_AS	Novel_transcript_643	-	5166468	5167137	noncoding	Type 1: 3' overlap	664
345	supercont10.2	NCU09611T0_AS	Novel_transcript_718	-	58045	59201	noncoding	Type 1: 3' overlap	664
346	supercont10.3	NCU00370T0_NCU00370T1_AS	Novel_transcript_258	+	3604487	3605228	noncoding	Type 5: 3' overlap_3' overlap	655
347	supercont10.2	NCU01560T0_AS	Novel_transcript_187	+	3085040	3085740	noncoding	Type 1: 3' overlap	653
348	supercont10.1	NCU00905T0_AS	Novel_transcript_666	-	6808021	6808669	noncoding	Type 3: second within first	648
349	supercont10.1	NCU09311T0_AS	Novel_transcript_628	-	4291428	4292313	noncoding	Type 1: 3' overlap	635
350	supercont10.5	NCU04591T0_AS	Novel_transcript_369	+	1583785	1584418	noncoding	Type 3: second within first	633
351	supercont10.1	NCU03153T0_AS	Novel_transcript_634	-	4738794	4741619	noncoding	Type 2: 5' overlap	631
352	supercont10.5	NCU01060T0_AS	Novel_transcript_963	-	2794507	2795229	noncoding	Type 2: 5' overlap	630
353	supercont10.1	NCU07445T0_AS	Novel_transcript_7	+	602383	603308	noncoding	Type 2: 5' overlap	624
354	supercont10.3	NCU00314T0_AS	Novel_transcript_831	-	3412166	3413345	noncoding	Type 1: 3' overlap	622
355	supercont10.3	NCU10301T0_AS	Novel_transcript_815	-	2552636	2553744	noncoding	Type4: First within second	620
356	supercont10.4	NCU05186T0_AS	Novel_transcript_914	-	5822526	5823286	noncoding	Type 1: 3' overlap	619
357	supercont10.7	NCU09055T0_AS	Novel_transcript_565	+	3775282	3778576	noncoding	Type4: First within second	613
358	supercont10.6	NCU05495T0_AS	Novel_transcript_1045	-	1732951	1733959	noncoding	Type 1: 3' overlap	613
359	supercont10.7	NCU12057T0_AS	Novel_transcript_1113	-	4169410	4171041	noncoding	Type4: First within second	607
360	supercont10.3	NCU06233T0_AS	Novel_transcript_234	+	1993899	1994807	noncoding	Type 1: 3' overlap	604
361	supercont10.5	NCU01415T0_AS	Novel_transcript_980	-	3988414	3989004	noncoding	Type 3: second within first	590
362	supercont10.7	NCU05788T0_AS	Novel_transcript_525	+	425636	427291	noncoding	Type4: First within second	577
363	supercont10.3	NCU00252T0_AS	Novel_transcript_250	+	3181302	3182898	noncoding	Type 1: 3' overlap	541
364	supercont10.5	NCU04592T0_AS	Novel_transcript_368	+	1581191	1581893	noncoding	Type 1: 3' overlap	531
365	supercont10.2	NCU09344T0_AS	Novel_transcript_777	-	4174941	4177046	noncoding	Type4: First within second	522
366	supercont10.1	NCU00934T0_AS	Novel_transcript_97	+	6676086	6679631	noncoding	Type4: First within second	520
367	supercont10.5	NCU01066T0_AS	Novel_transcript_385	+	2812340	2813236	noncoding	Type 1: 3' overlap	518
368	supercont10.1	NCU11212T0_AS	Novel_transcript_593	-	1277502	1279115	noncoding	Type4: First within second	515
369	supercont10.3	NCU00365T0_AS	Novel_transcript_835	-	3587464	3588251	noncoding	Type 2: 5' overlap	511
370	supercont10.4	NCU05284T0_AS	Novel_transcript_348	+	5468776	5470633	noncoding	Type4: First within second	509
371	supercont10.6	NCU05998T0_AS	Novel_transcript_496	+	3135276	3136757	noncoding	Type4: First within second	509
372	supercont10.1	NCU02843T0_AS	Novel_transcript_137	+	8935796	8937127	noncoding	Type 2: 5' overlap	497
373	supercont10.1	NCU03271T0_AS	Novel_transcript_75	+	5143762	5145224	noncoding	Type 2: 5' overlap	496
374	supercont10.2	NCU01837T0_AS	Novel_transcript_742	-	2211932	2215469	noncoding	Type4: First within second	494
375	supercont10.7	NCU02203T0_AS	Novel_transcript_532	+	905868	909717	noncoding	Type 1: 3' overlap	486
376	supercont10.1	NCU09065T0_AS	Novel_transcript_583	-	729982	734516	noncoding	Type 1: 3' overlap	483
377	supercont10.6	NCU04041T0_AS	Novel_transcript_481	+	2095688	2096626	noncoding	Type 1: 3' overlap	479
378	supercont10.1	NCU09373T0_AS	Novel_transcript_54	+	3537387	3538275	noncoding	Type 1: 3' overlap	475
379	supercont10.7	NCU05880T0_AS	Novel_transcript_1075	-	107555	109798	noncoding	Type 1: 3' overlap	474
380	supercont10.2	NCU09467T0_AS	Novel_transcript_782	-	4376198	4377405	noncoding	Type 1: 3' overlap	470
381	supercont10.3	NCU07851T0_AS	Novel_transcript_227	+	1104944	1107433	noncoding	Type 1: 3' overlap	461
382	supercont10.5	NCU03599T0_AS	Novel_transcript_943	-	1799800	1801592	noncoding	Type 1: 3' overlap	455
383	supercont10.6	NCU05507T0_AS	Novel_transcript_474	+	1685818	1688558	noncoding	Type 2: 5' overlap	450
384	supercont10.6	NCU05950T0_NCU05949T0_AS	Novel_transcript_1065	-	3348520	3349676	noncoding	Type 5: 3' overlap_5' overlap	448
385	supercont10.6	NCU05140T0_AS	Novel_transcript_504	+	3593174	3594013	noncoding	Type 1: 3' overlap	438
386	supercont10.5	NCU10591T0_AS	Novel_transcript_938	-	1403460	1404229	noncoding	Type4: First within second	438
387	supercont10.7	NCU09302T0_AS	Novel_transcript_572	+	4241089	4242520	noncoding	Type 1: 3' overlap	436
388	supercont10.4	NCU07324T0_AS	Novel_transcript_325	+	4366258	4367751	noncoding	Type 1: 3' overlap	432
389	supercont10.1	NCU08055T0_AS	Novel_transcript_577	-	118915	119398	noncoding	Type 1: 3' overlap	423
390	supercont10.4	NCU07701T0_AS	Novel_transcript_870	-	2176617	2178622	noncoding	Type 1: 3' overlap	422
391	supercont10.6	NCU04796T0_AS	Novel_transcript_459	+	850244	851905	noncoding	Type 1: 3' overlap	420
392	supercont10.7	NCU02205T0_AS	Novel_transcript_534	+	915947	917149	noncoding	Type 1: 3' overlap	418
393	supercont10.5	NCU07177T0_AS	Novel_transcript_446	+	6340112	6343018	noncoding	Type4: First within second	404
394	supercont10.2	NCU09620T0_AS	Novel_transcript_147	+	39594	40378	noncoding	Type 2: 5' overlap	400
395	supercont10.2	NCU09351T0_AS	Novel_transcript_206	+	4205293	4205910	noncoding	Type 2: 5' overlap	400
396	supercont10.1	NCU11497T0_AS	Novel_transcript_639	-	5028700	5030441	noncoding	Type4: First within second	398
397	supercont10.3	NCU07573T0_AS	Novel_transcript_841	-	4304283	4309110	noncoding	Type4: First within second	394
398	supercont10.1	NCU01946T0_AS	Novel_transcript_602	-	1904725	1906331	noncoding	Type4: First within second	390
399	supercont10.5	NCU03749T0_NCU03749T1_AS	Novel_transcript_957	-	2294117	2294998	noncoding	Type 5: 3' overlap_3' overlap	383
400	supercont10.1	NCU01965T0_AS	Novel_transcript_29	+	1838654	1839226	noncoding	Type 1: 3' overlap	378
401	supercont10.1	NCU03221T0_AS	Novel_transcript_638	-	4954589	4955462	noncoding	Type 1: 3' overlap	371
402	supercont10.2	NCU09612T0_NCU09611T0_AS	Novel_transcript_717	-	56790	57819	noncoding	Type 5: 3' overlap_5' overlap	368
403	supercont10.5	NCU01438T0_AS	Novel_transcript_422	+	4745595	4746598	noncoding	Type 1: 3' overlap	365
404	supercont10.2	NCU10034T0_AS	Novel_transcript_765	-	3360035	3360734	noncoding	Type 1: 3' overlap	358
405	supercont10.1	NCU00914T0_AS	Novel_transcript_99	+	6752325	6752860	noncoding	Type 1: 3' overlap	353
406	supercont10.5	NCU01079T0_AS	Novel_transcript_388	+	2847038	2848235	noncoding	Type 1: 3' overlap	344
407	supercont10.1	NCU00631T0_AS	Novel_transcript_681	-	7759335	7760793	noncoding	Type 1: 3' overlap	344
408	supercont10.5	NCU07755T0_AS	Novel_transcript_358	+	407574	408440	noncoding	Type 1: 3' overlap	343
409	supercont10.1	NCU07503T0_AS	Novel_transcript_4	+	387244	387746	noncoding	Type 1: 3' overlap	339
410	supercont10.5	NCU01196T0_AS	Novel_transcript_394	+	3204804	3206787	noncoding	Type 1: 3' overlap	339
411	supercont10.6	NCU05996T0_AS	Novel_transcript_1062	-	3143511	3145324	noncoding	Type 1: 3' overlap	334
412	supercont10.4	NCU06395T0_AS	Novel_transcript_307	+	2651378	2651901	noncoding	Type 1: 3' overlap	327
413	supercont10.4	NCU05231T0_AS	Novel_transcript_913	-	5676492	5676925	noncoding	Type 1: 3' overlap	315
414	supercont10.3	NCU09516T0_AS	Novel_transcript_783	-	41456	43850	noncoding	Type 1: 3' overlap	307
415	supercont10.2	NCU01737T0_AS	Novel_transcript_755	-	2596846	2598434	noncoding	Type 1: 3' overlap	301
416	supercont10.1	NCU02607T0_AS	Novel_transcript_615	-	2887173	2888085	noncoding	Type 2: 5' overlap	300
417	supercont10.1	NCU00793T0_AS	Novel_transcript_672	-	7154850	7155458	noncoding	Type 1: 3' overlap	298
418	supercont10.1	NCU02990T0_AS	Novel_transcript_132	+	8496200	8497104	noncoding	Type 1: 3' overlap	295
419	supercont10.3	NCU07850T0_AS	Novel_transcript_226	+	1099880	1100211	noncoding	Type 1: 3' overlap	286
420	supercont10.5	NCU03811T0_AS	Novel_transcript_960	-	2489144	2490719	noncoding	Type 1: 3' overlap	286
421	supercont10.7	NCU06032T0_AS	Novel_transcript_546	+	2225591	2226577	noncoding	Type 1: 3' overlap	280
422	supercont10.4	NCU05236T0_AS	Novel_transcript_351	+	5659408	5662908	noncoding	Type 1: 3' overlap	277
423	supercont10.7	NCU02436T0_AS	Novel_transcript_1088	-	1765512	1766661	noncoding	Type 1: 3' overlap	277
424	supercont10.1	NCU02639T0_NCU02639T1_AS	Novel_transcript_51	+	3021025	3021890	noncoding	Type 5: 3' overlap_3' overlap	274
425	supercont10.1	NCU09996T0_AS	Novel_transcript_625	-	3672378	3673824	noncoding	Type 1: 3' overlap	269
426	supercont10.3	NCU08777T0_AS	Novel_transcript_273	+	5177913	5178723	noncoding	Type 2: 5' overlap	266
427	supercont10.7	NCU09057T0_AS	Novel_transcript_1110	-	3771496	3771773	noncoding	Type 1: 3' overlap	247
428	supercont10.7	NCU09722T0_AS	Novel_transcript_553	+	2893209	2893832	noncoding	Type 1: 3' overlap	245
429	supercont10.2	NCU01519T0_AS	Novel_transcript_191	+	3211458	3212349	noncoding	Type 2: 5' overlap	230
430	supercont10.5	NCU11590T0_AS	Novel_transcript_928	-	666126	669179	noncoding	Type 1: 3' overlap	227
431	supercont10.1	NCU08089T0_AS	Novel_transcript_578	-	223878	225726	noncoding	Type4: First within second	212
432	supercont10.5	NCU04583T0_AS	Novel_transcript_370	+	1609712	1610394	noncoding	Type 2: 5' overlap	211
433	supercont10.2	NCU01579T0_AS	Novel_transcript_184	+	3032793	3035646	noncoding	Type4: First within second	209
434	supercont10.6	NCU04047T0_AS	Novel_transcript_480	+	2080381	2082312	noncoding	Type 1: 3' overlap	208
435	supercont10.6	NCU12134T0_AS	Novel_transcript_506	+	3656190	3656546	noncoding	Type 1: 3' overlap	204
436	supercont10.1	NCU07406T0_AS	Novel_transcript_655	-	6046829	6047583	noncoding	Type 1: 3' overlap	204
437	supercont10.1	NCU03192T0_AS	Novel_transcript_72	+	4861060	4861729	noncoding	Type 1: 3' overlap	201
438	supercont10.1	NCU00940T0_AS	Novel_transcript_661	-	6646493	6648180	noncoding	Type 1: 3' overlap	198
439	supercont10.3	NCU11824T0_AS	Novel_transcript_241	+	2405697	2406962	noncoding	Type 2: 5' overlap	192
440	supercont10.1	NCU02520T0_AS	Novel_transcript_613	-	2599456	2600043	noncoding	Type 1: 3' overlap	186
441	supercont10.1	NCU10793T0_AS	Novel_transcript_679	-	7441624	7443282	noncoding	Type 2: 5' overlap	186
442	supercont10.6	NCU07136T0_AS	Novel_transcript_1013	-	29955	31007	noncoding	Type 1: 3' overlap	186
443	supercont10.1	NCU00500T0_AS	Novel_transcript_127	+	8211037	8212529	noncoding	Type 2: 5' overlap	184
444	supercont10.4	NCU04334T0_AS	Novel_transcript_888	-	3742502	3743170	noncoding	Type 1: 3' overlap	184
445	supercont10.6	NCU04825T0_AS	Novel_transcript_1026	-	953481	955502	noncoding	Type 1: 3' overlap	179
446	supercont10.5	NCU04601T0_AS	Novel_transcript_939	-	1548191	1549621	noncoding	Type 1: 3' overlap	176
447	supercont10.1	NCU07476T0_AS	Novel_transcript_6	+	501020	502774	noncoding	Type 1: 3' overlap	175
448	supercont10.1	NCU00842T0_AS	Novel_transcript_101	+	6986103	6987295	noncoding	Type 1: 3' overlap	170
449	supercont10.1	NCU00650T0_AS	Novel_transcript_115	+	7693603	7694519	noncoding	Type 1: 3' overlap	170
450	supercont10.5	NCU11594T0_AS	Novel_transcript_931	-	846732	846922	noncoding	Type 1: 3' overlap	161
451	supercont10.6	NCU09778T0_AS	Novel_transcript_463	+	1088218	1089258	noncoding	Type 1: 3' overlap	153
452	supercont10.5	NCU04648T0_AS	Novel_transcript_936	-	1345586	1346134	noncoding	Type 1: 3' overlap	150
453	supercont10.4	NCU04990T0_AS	Novel_transcript_292	+	1117441	1119283	noncoding	Type 1: 3' overlap	146
454	supercont10.4	NCU07705T0_AS	Novel_transcript_306	+	2146741	2149302	noncoding	Type 1: 3' overlap	145
455	supercont10.7	NCU12045T0_AS	Novel_transcript_562	+	3547938	3548082	noncoding	Type 3: second within first	144
456	supercont10.4	NCU04496T0_AS_B	Novel_transcript_315	+	3175730	3177030	noncoding	Type 2: 5' overlap	142
457	supercont10.5	NCU04113T0_AS	Novel_transcript_426	+	4891804	4892574	noncoding	Type 1: 3' overlap	133
458	supercont10.4	NCU04501T0_AS_B	Novel_transcript_313	+	3160863	3161637	noncoding	Type 2: 5' overlap	125
459	supercont10.6	NCU05589T0_AS	Novel_transcript_1036	-	1411786	1412383	noncoding	Type 1: 3' overlap	123
460	supercont10.1	NCU02608T0_AS	Novel_transcript_616	-	2890178	2891378	noncoding	Type 1: 3' overlap	121
461	supercont10.1	NCU08391T0_AS	Novel_transcript_81	+	5500412	5501595	noncoding	Type 1: 3' overlap	118
462	supercont10.1	NCU00984T0_AS	Novel_transcript_95	+	6492414	6493601	noncoding	Type 1: 3' overlap	116
463	supercont10.7	NCU05804T0_AS	Novel_transcript_520	+	360759	362167	noncoding	Type 1: 3' overlap	115
464	supercont10.1	NCU00760T0_AS	Novel_transcript_673	-	7278034	7278961	noncoding	Type 1: 3' overlap	113
465	supercont10.1	NCU09332T0_AS	Novel_transcript_59	+	4201707	4203064	noncoding	Type 1: 3' overlap	104
466	supercont10.1	NCU03039T0_AS	Novel_transcript_692	-	8353093	8353640	noncoding	Type 1: 3' overlap	95
467	supercont10.1	NCU11482T0_AS	Novel_transcript_52	+	3129431	3130560	noncoding	Type 2: 5' overlap	94
468	supercont10.1	NCU03172T0_AS	Novel_transcript_68	+	4788538	4790148	noncoding	Type 1: 3' overlap	82
469	supercont10.6	NCU03981T0_NCU03981T1_AS	Novel_transcript_484	+	2306175	2307163	noncoding	Type 5: 3' overlap_3' overlap	79
470	supercont10.3	NCU00224T0_AS	Novel_transcript_249	+	3073749	3075073	noncoding	Type 2: 5' overlap	76
471	supercont10.2	NCU08518T0_AS	Novel_transcript_196	+	3388152	3388669	noncoding	Type 1: 3' overlap	73
472	supercont10.1	NCU09252T0_AS_A	Novel_transcript_144	+	9397609	9399090	noncoding	Type 1: 3' overlap	57
473	supercont10.5	NCU09530T0_AS	Novel_transcript_411	+	4485203	4486199	noncoding	Type 1: 3' overlap	55
474	supercont10.2	NCU01653T0_AS	Novel_transcript_758	-	2803846	2804860	noncoding	Type 1: 3' overlap	44
475	supercont10.4	NCU04501T0_AS_A	Novel_transcript_312	+	3158213	3160507	noncoding	Type 1: 3' overlap	31
476	supercont10.5	NCU03699T0_AS	Novel_transcript_376	+	2118129	2119449	noncoding	Type 1: 3' overlap	30
477	supercont10.7	NCU02453T0_AS	Novel_transcript_1089	-	2128771	2130390	noncoding	Type 1: 3' overlap	30
