# Supplementary material for: Natural Antisense Transcripts and Long Non-Coding RNA in Neurospora crassa
Source: PLoS One. 2014 Mar 12;9(3):e91353. doi: 10.1371/journal.pone.0091353 (PMC3951366; doi:10.1371/journal.pone.0091353)
Supplement: Table S5 — FunCat analysis. (XLSX) [file pone.0091353.s007.xlsx]

## Sheet: Sheet1
3' overlap between protein-coding annotated transcript and novel AS transcript
FUNCTIONAL CATEGORY	abs SET	abs GENOME	P-VALUE
42.27 extracellular / secretion proteins	3	14	0.00347037
01.05 C-compound and carbohydrate metabolism	29	759	0.00371865
01.25.01 extracellular polysaccharide degradation	3	19	0.00849959
20.09.14.02 actin dependent transport	2	7	0.0099512
01.25 extracellular metabolism	4	40	0.0123752
30.05.01.05 interleukine receptor signalling pathway	1	1	0.0226505
01.01.06 metabolism of the aspartate family	5	75	0.0273462
34.05 cell motility	4	51	0.0279382
01.01.06.04 metabolism of threonine	2	12	0.0290317
01.01.06.05 metabolism of methionine	3	31	0.0323434
32.10.07 degradation / modification of foreign (exogenous) polysaccharides	2	13	0.033806
14.07.04 modification by acetylation, deacetylation	3	32	0.0351095
43.01.03.05 budding, cell polarity and filament formation	7	145	0.0466467
11.02.03.01.01 transcription initiation	2	16	0.0497588
5' overlap between protein-coding annotated transcript and novel AS transcript
FUNCTIONAL CATEGORY	abs SET	abs GENOME	P-VALUE
01.05.09 aminosaccharide metabolism	2	27	0.00845937
16.13.03 fatty acid binding (e.g. acyl-carrier protein)	1	3	0.0154193
02.08 pyruvate dehydrogenase complex	1	6	0.0306054
32.05.01.01 antibiotic resistance	1	6	0.0306054
99 UNCLASSIFIED PROTEINS	37	5853	0.0368275
Protein-coding sense transcript nested within novel AS transcript
FUNCTIONAL CATEGORY	abs SET	abs GENOME	P-VALUE
20.03.02.03 antiporter	3	16	0.000996466
20.03.02.03.01 proton driven antiporter	2	8	0.00427282
20.03.02 carrier (electrochemical potential-driven transport)	3	27	0.00470045
01.01.09.04.02 degradation of phenylalanine	2	15	0.0151179
01.01.09.07 metabolism of histidine	2	16	0.0171353
01.01.09.04.01 biosynthesis of phenylalanine	2	17	0.0192601
01.01.11.06 metabolism of the D-alanine amino acid group	1	2	0.0252717
01.01.03.05 metabolism of arginine	2	20	0.0262499
32.01.11 nutrient starvation response	2	20	0.0262499
01.25.11 extracellular aminosaccharide degradation	1	3	0.0376689
20.03 transport facilities	8	303	0.039289
01.01.06.06 metabolism of lysine	2	27	0.0457865
01.07.04 utilization of vitamins, cofactors, and prosthetic groups	1	4	0.0499096
Genes whose AS transcript significantly increased in response to light
FUNCTIONAL CATEGORY	abs SET	abs GENOME	P-VALUE
non-vesicular cellular import	2	89	0.00267281
vesicle docking	1	3	0.00268017
C-compound and carbohydrate transport	2	107	0.00383843
rhythm (e.g. circadian, ultradian)	1	12	0.0106824
cellular import	2	200	0.0128994
degradation of phenylalanine	1	15	0.0133371
biosynthesis of phenylalanine	1	17	0.0151034
transport routes	3	636	0.0158228
allantoin and allantoate transport	1	18	0.0159855
transported compounds (substrates)	3	662	0.0176343
vitamine/cofactor transport	1	25	0.0221404
vesicular cellular export	1	28	0.0247678
exocytosis	1	28	0.0247678
metabolism of phenylalanine	1	29	0.0256421
metabolism of phenylpropanoids	1	29	0.0256421
transport facilities	2	303	0.0282693
metabolism of secondary products derived from L-phenylalanine and L-tyrosine	1	33	0.0291327
ER to Golgi transport	1	55	0.048133
CELLULAR TRANSPORT, TRANSPORT FACILITIES AND TRANSPORT ROUTES	3	970	0.0481432
Annotated transcripts with dominant AS expression only in light
FUNCTIONAL CATEGORY	abs SET	abs GENOME	P-VALUE
C-compound and carbohydrate metabolism	5	759	0.0143826
nucleotide-sugar metabolism	1	12	0.0235966
catabolism of nitrogenous compounds	1	14	0.0274775
polysaccharide binding	1	16	0.0313438
aminosaccharide anabolism	1	17	0.0332715
DNA repair	2	147	0.033888
extracellular polysaccharide degradation	1	19	0.0371159
cell wall	2	156	0.0377768
polysaccharide metabolism	2	169	0.0436834
DNA recombination and DNA repair	2	181	0.0494243
Annotated transcripts with dominant AS expression only in WT-dark
FUNCTIONAL CATEGORY	abs SET	abs GENOME	P-VALUE
extracellular protein degradation	1	5	0.006442
rhythm (e.g. circadian, ultradian)	1	12	0.0153965
extracellular / secretion proteins	1	14	0.0179412
extension/ polymerization activity	1	20	0.0255389
