# Supplementary material for: Natural Antisense Transcripts and Long Non-Coding RNA in Neurospora crassa
Source: PLoS One. 2014 Mar 12;9(3):e91353. doi: 10.1371/journal.pone.0091353 (PMC3951366; doi:10.1371/journal.pone.0091353)
Supplement: Table S6 — List of lncRNA/lncRNA antisense overlaps. (XLSX) [file pone.0091353.s008.xlsx]

## Sheet: Sheet1
No:	Contig	Novel_transcript	Start	End	Novel_transcript	Start	End	Type of overlap	Number of bases overlap
1	supercont10.5	NCr_lncRNA_356	168293	171238	NCr_lncRNA_918	168593	171277	Three_prime_overlap	2646
2	supercont10.3	NCr_lncRNA_272	5173676	5177093	NCr_lncRNA_852	5173878	5176230	Nested_overlap	2353
3	supercont10.4	NCr_lncRNA_330	4499643	4501562	NCr_lncRNA_896	4499596	4501181	Five_prime_overlap	1539
4	supercont10.2	NCr_lncRNA_169	2215583	2218757	NCr_lncRNA_743	2215876	2217346	Nested_overlap	1471
5	supercont10.4	NCr_lncRNA_341	5170719	5172076	NCr_lncRNA_905	5170617	5172355	Nested_overlap	1358
6	supercont10.4	NCU05236T0_AS	5659408	5662908	NCr_lncRNA_912	5660161	5661511	Nested_overlap	1351
7	supercont10.1	NCr_lncRNA_14	733059	734360	NCU09065T0_AS	729982	734516	Nested_overlap	1302
8	supercont10.1	NCr_lncRNA_139	9045268	9047112	NCr_lncRNA_704	9045859	9047429	Three_prime_overlap	1254
9	supercont10.1	NCr_lncRNA_65	4645024	4646562	NCr_lncRNA_633	4645366	4646891	Three_prime_overlap	1197
10	supercont10.1	NCr_lncRNA_48	2893722	2895806	NCr_lncRNA_617	2894059	2895253	Nested_overlap	1195
11	supercont10.4	NCr_lncRNA_329	4497703	4499078	NCr_lncRNA_895	4497935	4499311	Three_prime_overlap	1144
12	supercont10.3	NCU00143T0_AS	2775658	2778648	NCr_lncRNA_821	2774668	2776781	Five_prime_overlap	1124
13	supercont10.5	NCr_lncRNA_389	2900675	2901970	NCU01095T0_AS	2897560	2901790	Five_prime_overlap	1116
14	supercont10.6	NCr_lncRNA_456	608933	610269	NCU12081T0_AS	609155	612914	Three_prime_overlap	1115
15	supercont10.5	NCr_lncRNA_359	460788	466284	NCr_lncRNA_925	461208	462271	Nested_overlap	1064
16	supercont10.1	NCr_lncRNA_17	778525	779571	NCr_lncRNA_585	778388	779915	Nested_overlap	1047
17	supercont10.4	NCU04990T0_AS	1117441	1119283	NCr_lncRNA_861	1115670	1118484	Five_prime_overlap	1044
18	supercont10.5	NCr_lncRNA_429	5102727	5103770	NCr_lncRNA_995	5101658	5104139	Nested_overlap	1044
19	supercont10.3	NCr_lncRNA_248	3062400	3064466	NCr_lncRNA_825	3062875	3063885	Nested_overlap	1011
20	supercont10.1	NCr_lncRNA_118	7831814	7833382	NCr_lncRNA_682	7831863	7832836	Nested_overlap	974
21	supercont10.5	NCr_lncRNA_381	2271826	2272649	NCr_lncRNA_955	2271258	2274330	Nested_overlap	824
22	supercont10.5	NCr_lncRNA_433	5182844	5183903	NCr_lncRNA_998	5181445	5183639	Five_prime_overlap	796
23	supercont10.1	NCr_lncRNA_96	6647470	6649692	NCU00940T0_AS	6646493	6648180	Five_prime_overlap	711
24	supercont10.4	NCr_lncRNA_349	5471916	5474357	NCr_lncRNA_909	5471584	5472620	Five_prime_overlap	705
25	supercont10.5	NCr_lncRNA_413	4490746	4491927	NCr_lncRNA_986	4491226	4492215	Three_prime_overlap	702
26	supercont10.1	NCr_lncRNA_13	731913	732492	NCU09065T0_AS	729982	734516	Nested_overlap	580
27	supercont10.1	NCr_lncRNA_15	734566	736084	NCr_lncRNA_584	735527	737331	Three_prime_overlap	558
28	supercont10.5	NCr_lncRNA_397	3378401	3378951	NCr_lncRNA_971	3378355	3379564	Nested_overlap	551
29	supercont10.1	NCr_lncRNA_135	8787730	8788221	NCr_lncRNA_698	8786522	8788769	Nested_overlap	492
30	supercont10.2	NCU03462T0_AS	626605	630708	NCr_lncRNA_727	630227	630987	Three_prime_overlap	482
31	supercont10.2	NCr_lncRNA_170	2226148	2228372	NCr_lncRNA_744	2223762	2226592	Five_prime_overlap	445
32	supercont10.5	NCr_lncRNA_362	625945	627332	NCr_lncRNA_927	626937	627755	Three_prime_overlap	396
33	supercont10.1	NCr_lncRNA_48	2893722	2895806	NCr_lncRNA_618	2895466	2896525	Three_prime_overlap	341
34	supercont10.1	NCr_lncRNA_119	7910771	7911940	NCr_lncRNA_685	7911682	7913344	Three_prime_overlap	259
35	supercont10.5	NCr_lncRNA_374	1839781	1841283	NCr_lncRNA_944	1841028	1842852	Three_prime_overlap	256
36	supercont10.1	NCr_lncRNA_128	8222062	8225168	NCr_lncRNA_691	8224932	8225486	Three_prime_overlap	237
37	supercont10.1	NCr_lncRNA_90	6153479	6154901	NCr_lncRNA_658	6154704	6157607	Three_prime_overlap	198
38	supercont10.5	NCr_lncRNA_414	4492215	4493577	NCr_lncRNA_986	4491226	4492215	Five_prime_overlap	1
