# Supplementary material for: Natural Antisense Transcripts and Long Non-Coding RNA in Neurospora crassa
Source: PLoS One. 2014 Mar 12;9(3):e91353. doi: 10.1371/journal.pone.0091353 (PMC3951366; doi:10.1371/journal.pone.0091353)
Supplement: Table S7 — Primers used for strand-specific RT and qPCR. (XLSX) [file pone.0091353.s009.xlsx]

## Sheet: Sheet1
Primers for RT
U2	CCTGGAGGCAGTGTAATACCA
NCU07915 Sense	GAACGTAGTTGGCCTTGAGC
NCU07915 AS	AAGAGAGTGGCTTTCGACCA
NCU07268 Sense	GCAGTAGCAGGCGTCAAAAT
NCU07268 AS	GAAACCCCGTTCTGGAATTT
NCU04182 Sense	CAGCCTGCCAATTTCAATCT
NCU04182 AS	GGGACCCGAGACATTGAATA
NCU02607 Sense	GCGTACATCTCATTGGACGA
NCU02607 AS	CAGAGGACAGCTGGTTGACA
NCU09135 Sense	CGACATTTGAATTGACGCTTT
NCU09135/NCU09136 AS	GGTTGGGAACAATGGTGATT
NCU09136 Sense	GACGAGGAGAAGGCACGTAA
NCU09136 AS	GTGTTCCGATTCCAACAACC
NCU07428 Sense	GACCGAAGAGTGTTGCATAGC
NCU07428 AS	ATTCACTGGCGAAGCCTATG
Primers for qPCR
	Forward Primer	Reverse Primer	Probe
NCU07915	CCTGCTTCTTCACGGCCAT	CTCATACACGCCTCTCTTTCCA	CCCTCGGCCAGCGTC
NCU07268	CCTCCCAGTCGCCTTCTG	CGAATCGTGGCCCCTTAGG	CTCCACCGAAGCCC
NCU04182	CTCCTCCGGCCATGTGAAG	CAGCGCATATTGGTCTGAGGATA	CCGCCCTTTTCTTCG
NCU02607	GGGAAAAAGAGAGGAAAGTGGAACA	CGGCACAGAGCCTCAATTCTT	AACCCCAAACAATTTT
NCU09135	GGTTGCAGTTGACGCGATAAATAAA	TTACGCCTTTTGCTTTGTGATGAAA	TACAGCGGCAGTCTCG
NCU09136	GCCGTCATGGCAGATTTGAAG	GCCCGCTCCAGAGAGATG	TCGGCTGGGTGACTTG
NCU07428	CCTGAACGGGCGTCCTT	GAGGAGAACGTCATGGTCGT	CCGCTCCATGCTTCTG
